# Supplementary material for: Plastispheres as reservoirs of antimicrobial resistance: Insights from metagenomic analyses across aquatic environments
Source: PLoS One. 2025 Sep 3;20(9):e0330754. doi: 10.1371/journal.pone.0330754 (PMC12407464; doi:10.1371/journal.pone.0330754)
Supplement: S1 Table — MAGs statistics with taxonomy and ARGs. (XLSX)\ [file pone.0330754.s003.xlsx]

## Sheet: MAG_stats_with_taxonomy_and_amr
user_genome	domain	phylum	class.x	order	family	genus	species	prot_id_bin	gene	sequence_name	type	class.y	subclass	sample_name	Enivronment	Plastic_material	Month	Duration_of_incubation	Year	Month.1	day	Environment	completeness	contamination	gc_content	gc_std	genome_size	num_scaffolds	num_contigs	longest_scaffold	longest_contig	n50_scaffolds	n50_contigs	mean_scaffold_length	mean_contig_length	coding_density	translation_table	num_predicted_genes
R4_EKDN230028432-1A_HKTC2DSX7_L3.60	Bacteria	Verrucomicrobiota	Verrucomicrobiae	Verrucomicrobiales	Verrucomicrobiaceae	CAINXC01		NHFMBNAH_04674	bla	subclass B3 metallo-beta-lactamase	core	BETA-LACTAM	BETA-LACTAM	R4	Lier river loc2	PP	June	2 weeks	2021	6	17	Lier river loc2	89.04170363797694	2.380952380952381	0.5665343862581443	0.019853507807395518	6167202	1328	1328	31431	31431	5761	5761	4643.9774096385545	4643.9774096385545	0.910281193967702	11	5923
R1_EKDN230028429-1A_HKTC2DSX7_L3.65	Bacteria	Verrucomicrobiota	Verrucomicrobiae	Verrucomicrobiales	V1-33	JAGNEJ01		NA	NA	NA	NA	NA	NA	R1	Lier river loc1	PP	June	2 weeks	2021	6	17	Lier river loc1	83.76017073496065	2.857142857142857	0.5623567607763619	0.016035517849975183	5217670	1068	1068	37003	37003	6102	6102	4885.458801498127	4885.458801498127	0.909823158612944	11	4917
R2_EKDN230028430-1A_HKTC2DSX7_L3.14	Bacteria	Verrucomicrobiota	Verrucomicrobiae	Verrucomicrobiales	V1-33	JAGNEJ01		NA	NA	NA	NA	NA	NA	R2	Lier river loc1	PVC	June	2 weeks	2021	6	17	Lier river loc1	82.00323607703952	2.5170068027210886	0.5629608461412113	0.015385247856613039	4937521	988	988	42392	42392	6223	6223	4997.490890688259	4997.490890688259	0.9109137966198018	11	4586
R2_EKDN230028430-1A_HKTC2DSX7_L3.55	Bacteria	Verrucomicrobiota	Verrucomicrobiae	Verrucomicrobiales	V1-33	JAGNEJ01		NA	NA	NA	NA	NA	NA	R2	Lier river loc1	PVC	June	2 weeks	2021	6	17	Lier river loc1	92.55545696539485	4.421768707482993	0.5580601291047745	0.024586948735772784	6928791	1180	1180	37447	37447	7635	7635	5871.856779661017	5871.856779661017	0.9029022523554253	11	6074
R3_EKDN230028431-1A_HKTC2DSX7_L3.8	Bacteria	Verrucomicrobiota	Verrucomicrobiae	Verrucomicrobiales	V1-33	JAGNEJ01		NA	NA	NA	NA	NA	NA	R3	Lier river loc1	PEHD	June	2 weeks	2021	6	17	Lier river loc1	83.23329331732693	3.197278911564626	0.5623919410872125	0.015576272143819106	5313074	1048	1048	34791	34791	6297	6297	5069.727099236641	5069.727099236641	0.9113078417503689	11	4869
R4_EKDN230028432-1A_HKTC2DSX7_L3.14	Bacteria	Verrucomicrobiota	Verrucomicrobiae	Verrucomicrobiales	V1-33	JAGNEJ01		NA	NA	NA	NA	NA	NA	R4	Lier river loc2	PP	June	2 weeks	2021	6	17	Lier river loc2	91.04641856742698	3.877551020408163	0.563469500250618	0.01530993257620186	6080968	1263	1263	38388	38388	5912	5912	4814.701504354711	4814.701504354711	0.9100437627693486	11	5668
R6_EKDN230028434-1A_HKTC2DSX7_L3.62	Bacteria	Verrucomicrobiota	Verrucomicrobiae	Verrucomicrobiales	V1-33	JAGNEJ01		NA	NA	NA	NA	NA	NA	R6	Lier river loc2	PEHD	June	2 weeks	2021	6	17	Lier river loc2	86.59463785514205	6.1111111111111125	0.5645863547125822	0.015477456006382295	6238183	1408	1408	24289	24289	5245	5245	4430.527698863636	4430.527698863636	0.9116675480664802	11	5770
R10_EKDN230028438-1A_HKTC2DSX7_L3.33	Bacteria	Verrucomicrobiota	Verrucomicrobiae	Verrucomicrobiales	V1-33			NA	NA	NA	NA	NA	NA	R10	Lier river loc2	PP	June	4 weeks	2021	6	28	Lier river loc2	83.64435629324194	2.7210884353741496	0.6498920478947723	0.02271240438198682	6184224	1661	1661	20861	20861	4207	4207	3723.193257074052	3723.193257074052	0.910068102319709	11	5740
R4_EKDN230028432-1A_HKTC2DSX7_L3.3	Bacteria	Verrucomicrobiota	Verrucomicrobiae	Verrucomicrobiales	Akkermansiaceae	Luteolibacter		NA	NA	NA	NA	NA	NA	R4	Lier river loc2	PP	June	2 weeks	2021	6	17	Lier river loc2	98.1232492997199	1.7406962785114046	0.5138469926572121	0.013862603160565437	3543477	93	93	226018	226018	59238	59238	38101.903225806454	38101.903225806454	0.9090243848062228	11	3150
R6_EKDN230028434-1A_HKTC2DSX7_L3.53	Bacteria	Verrucomicrobiota	Verrucomicrobiae	Verrucomicrobiales	Akkermansiaceae	Luteolibacter		NA	NA	NA	NA	NA	NA	R6	Lier river loc2	PEHD	June	2 weeks	2021	6	17	Lier river loc2	84.3678340901578	2.0408163265306123	0.4922157250628896	0.019672758064198794	2936497	469	469	42412	42412	7627	7627	6261.1876332622605	6261.1876332622605	0.9065131004731147	11	2997
R6_EKDN230028434-1A_HKTC2DSX7_L3.9	Bacteria	Verrucomicrobiota	Verrucomicrobiae	Verrucomicrobiales	Akkermansiaceae	Luteolibacter		NA	NA	NA	NA	NA	NA	R6	Lier river loc2	PEHD	June	2 weeks	2021	6	17	Lier river loc2	99.82392957182874	2.7210884353741496	0.5104628754296576	0.014462712518407141	3762589	74	74	258417	258417	81083	81083	50845.7972972973	50845.7972972973	0.9087907289369102	11	3352
V1_EKDN230028453-1A_HKTTNDSX7_L4.18	Bacteria	Synergistota	Synergistia	Synergistales	Synergistaceae			NA	NA	NA	NA	NA	NA	V1	Untreated wastewater	PP	September	2 weeks	2021	9	28	Raw WW	84.7457627118644	5.084745762711864	0.4655742736914207	0.018401068593547055	2026377	252	252	40775	40775	10511	10511	8041.178571428572	8041.178571428572	0.8936323300155894	11	2006
V2_EKDN230028454-1A_HKTTNDSX7_L4.15	Bacteria	Synergistota	Synergistia	Synergistales	Synergistaceae			NA	NA	NA	NA	NA	NA	V2	Untreated wastewater	PVC	September	2 weeks	2021	9	28	Raw WW	89.21417565485363	0	0.46444156035919815	0.018383480450448637	2058808	119	119	83213	83213	24955	24955	17300.907563025212	17300.907563025212	0.8928627633077004	11	1918
V2_EKDN230028454-1A_HKTTNDSX7_L4.33	Bacteria	Synergistota	Synergistia	Synergistales	Synergistaceae			NA	NA	NA	NA	NA	NA	V2	Untreated wastewater	PVC	September	2 weeks	2021	9	28	Raw WW	80.49306625577812	0	0.47578141086753883	0.021511920665992956	2073717	203	203	65810	65810	16444	16444	10215.354679802957	10215.354679802957	0.8780995671058298	11	1991
V1_EKDN230028453-1A_HKTTNDSX7_L4.22	Bacteria	Spirochaetota	Spirochaetia	Treponematales	Rectinemataceae	JAJTBU01		NA	NA	NA	NA	NA	NA	V1	Untreated wastewater	PP	September	2 weeks	2021	9	28	Raw WW	84.1518634622083	5.085336119818878	0.6401266744753672	0.027563331430689807	2189865	545	545	21413	21413	4603	4603	4018.1009174311926	4018.1009174311926	0.9324255148148402	11	2365
V12_EKDN230028464-1A_HKTTNDSX7_L4.68	Bacteria	Pseudomonadota	Gammaproteobacteria	Xanthomonadales	Xanthomonadaceae	Thermomonas		NA	NA	NA	NA	NA	NA	V12	Treated wastewater	PEHD	September	4 weeks	2021	9	28	Treated WW	83.2001729113798	6.3810806052185365	0.6067685305563397	0.015679783814273596	2299081	523	523	22735	22735	5575	5575	4395.948374760994	4395.948374760994	0.9351084194075807	11	2519
V1_EKDN230028453-1A_HKTTNDSX7_L4.47	Bacteria	Pseudomonadota	Gammaproteobacteria	Xanthomonadales	Xanthomonadaceae	Thermomonas		NA	NA	NA	NA	NA	NA	V1	Untreated wastewater	PP	September	2 weeks	2021	9	28	Raw WW	82.9293675672986	3.6371473354231973	0.6065475609841069	0.016081242680878766	2296336	562	562	22786	22786	4770	4770	4086.0071174377226	4086.0071174377226	0.9323966527546491	11	2551
V2_EKDN230028454-1A_HKTTNDSX7_L4.77	Bacteria	Pseudomonadota	Gammaproteobacteria	Xanthomonadales	Xanthomonadaceae	Thermomonas		NA	NA	NA	NA	NA	NA	V2	Untreated wastewater	PVC	September	2 weeks	2021	9	28	Raw WW	83.83024829576554	4.6822784495198295	0.6061162298482631	0.016528146940864356	2374175	550	550	24591	24591	5394	5394	4316.681818181818	4316.681818181818	0.9343447723946213	11	2601
V7_EKDN230028459-1A_HKTTNDSX7_L4.96	Bacteria	Pseudomonadota	Gammaproteobacteria	Xanthomonadales	Xanthomonadaceae	Thermomonas		NA	NA	NA	NA	NA	NA	V7	Treated wastewater	PP	September	2 weeks	2021	9	28	Treated WW	84.228512866443893	4.896551724137931	0.6053393472232333	0.01660467709183349	2293801	505	505	25605	25605	5936	5936	4542.1801980198015	4542.1801980198015	0.9331690063784958	11	2511
V8_EKDN230028460-1A_HJH72DSX7_L2.2	Bacteria	Pseudomonadota	Gammaproteobacteria	Xanthomonadales	Xanthomonadaceae	Thermomonas		NA	NA	NA	NA	NA	NA	V8	Treated wastewater	PVC	September	2 weeks	2021	9	28	Treated WW	82.7947105576416	4.964319923371647	0.6072498605693735	0.015844769778389063	2255602	524	524	28305	28305	4974	4974	4304.583969465649	4304.583969465649	0.9349016360155736	11	2491
R17_EKDN230028445-1A_HKTC2DSX7_L3.46	Bacteria	Pseudomonadota	Gammaproteobacteria	Xanthomonadales	Xanthomonadaceae	SCMT01		NA	NA	NA	NA	NA	NA	R17	Lier river loc2	PVC	September	2 weeks	2021	9	14	Lier river loc2	99.49096880131363	2.7155172413793105	0.636809014364465	0.009502315975802431	4636511	51	51	306802	306802	120798	120798	90911.98039215687	90911.98039215687	0.8960753031751677	11	3963
R18_EKDN230028446-1A_HKTC2DSX7_L3.60	Bacteria	Pseudomonadota	Gammaproteobacteria	Xanthomonadales	Xanthomonadaceae	SCMT01		NA	NA	NA	NA	NA	NA	R18	Lier river loc2	PEHD	September	2 weeks	2021	9	14	Lier river loc2	98.495670995671	1.32183908045977	0.6375534021334105	0.012845859784093005	4374123	60	60	296416	296416	138723	138723	72902.05	72902.05	0.8975024250575486	11	3750
R22_EKDN230028450-1A_HKTC2DSX7_L3.10	Bacteria	Pseudomonadota	Gammaproteobacteria	Xanthomonadales	Xanthomonadaceae	SCMT01		NA	NA	NA	NA	NA	NA	R22	Lier river loc2	PP	September	4 weeks	2021	9	28	Lier river loc2	95.53694581280787	1.9827586206896552	0.6396221129340038	0.015397413872145757	4244231	215	215	101611	101611	32714	32714	19740.60930232558	19740.60930232558	0.9013328916357286	11	3800
V9_EKDN230028461-1A_HKTTNDSX7_L4.85	Bacteria	Pseudomonadota	Gammaproteobacteria	Xanthomonadales	Xanthomonadaceae	Lysobacter_G		NA	NA	NA	NA	NA	NA	V9	Treated wastewater	PEHD	September	2 weeks	2021	9	28	Treated WW	81.44879832810867	4.30962643678161	0.6631479233313269	0.014685859664860437	2365712	356	356	42074	42074	9176	9176	6645.258426966292	6645.258426966292	0.9119689970714947	11	2511
V4_EKDN230028456-1A_HKTTNDSX7_L4.25	Bacteria	Pseudomonadota	Gammaproteobacteria	Xanthomonadales	Rhodanobacteraceae	Dokdonella_A		ADEEFPPI_01483	bla	subclass B3 metallo-beta-lactamase	core	BETA-LACTAM	BETA-LACTAM	V4	Untreated wastewater	PP	August	4 weeks	2021	8	27	Raw WW	87.84967618588307	3.5128657262277954	0.6728928378434309	0.01763201604398634	3430894	811	811	23110	23110	5121	5121	4230.448828606658	4230.448828606658	0.900375528943768	11	3668
V9_EKDN230028461-1A_HKTTNDSX7_L4.109	Bacteria	Pseudomonadota	Gammaproteobacteria	Xanthomonadales	Rhodanobacteraceae	Dokdonella_A		CAKNMLCH_01908	bla	subclass B3 metallo-beta-lactamase	core	BETA-LACTAM	BETA-LACTAM	V9	Treated wastewater	PEHD	September	2 weeks	2021	9	28	Treated WW	95.57164315569489	8.088557993730406	0.6735108429989145	0.015120522273006962	3827585	398	398	64415	64415	15330	15330	9617.047738693467	9617.047738693467	0.89934436465813306	11	3650
V7_EKDN230028459-1A_HKTTNDSX7_L4.32	Bacteria	Pseudomonadota	Gammaproteobacteria	UBA9339	UBA9339			PDHJNDOC_00889	fosX	FosX/FosE/FosI family fosfomycin resistance hydrolase	core	FOSFOMYCIN	FOSFOMYCIN	V7	Treated wastewater	PP	September	2 weeks	2021	9	28	Treated WW	83.43023255813954	1.1950904392764856	0.41064947405129354	0.022608463364189944	1645978	167	167	62958	62958	14940	14940	9856.155688622754	9856.155688622754	0.8550861554650183	11	1458
V9_EKDN230028461-1A_HKTTNDSX7_L4.79	Bacteria	Pseudomonadota	Gammaproteobacteria	UBA9339	UBA9339			BMLFEHHD_01361	fosX	FosX/FosE/FosI family fosfomycin resistance hydrolase	core	FOSFOMYCIN	FOSFOMYCIN	V9	Treated wastewater	PEHD	September	2 weeks	2021	9	28	Treated WW	83.91472868217053	1.5891472868217054	0.4108025885353177	0.018259063552018822	1711238	148	148	65211	65211	19081	19081	11562.418918918918	11562.418918918918	0.8533669775916617	11	1499
V12_EKDN230028464-1A_HKTTNDSX7_L4.88	Bacteria	Pseudomonadota	Gammaproteobacteria	Thiotrichales	Thiotrichaceae	Thiothrix	Thiothrix unzii	NA	NA	NA	NA	NA	NA	V12	Treated wastewater	PEHD	September	4 weeks	2021	9	28	Treated WW	84.63949843260188	8.322884012539184	0.5050325319684554	0.018199129280457766	2635254	496	496	27002	27002	6507	6507	5313.012096774193	5313.012096774193	0.925835991521121	11	3066
V10_EKDN230028462-1A_HKTTNDSX7_L4.48	Bacteria	Pseudomonadota	Gammaproteobacteria	Thiotrichales	Thiotrichaceae	Thiothrix	Thiothrix fructosivorans	ALIIPAID_00393	blaOXA-5	oxacillin-hydrolyzing class D beta-lactamase OXA-5	core	BETA-LACTAM	BETA-LACTAM	V10	Treated wastewater	PP	September	4 weeks	2021	9	28	Treated WW	90.31946621386277	5.931034482758621	0.5135373777273318	0.018060578959168763	3257167	267	267	76650	76650	16111	16111	12199.12734082397	12199.12734082397	0.9290708766237654	11	3348
V7_EKDN230028459-1A_HKTTNDSX7_L4.102	Bacteria	Pseudomonadota	Gammaproteobacteria	Thiotrichales	Thiotrichaceae	Thiothrix	Thiothrix fructosivorans	NA	NA	NA	NA	NA	NA	V7	Treated wastewater	PP	September	2 weeks	2021	9	28	Treated WW	86.42241379310344	2.195402298850575	0.5137862810644074	0.0169386763104931	2865820	234	234	57995	57995	17482	17482	12247.094017094018	12247.094017094018	0.929341340349359	11	2955
R22_EKDN230028450-1A_HKTC2DSX7_L3.31	Bacteria	Pseudomonadota	Gammaproteobacteria	Steroidobacterales	Steroidobacteraceae	ZC4RG30		CCOGPIKK_02577	bla	subclass B3 metallo-beta-lactamase	core	BETA-LACTAM	BETA-LACTAM	R22	Lier river loc2	PP	September	4 weeks	2021	9	28	Lier river loc2	91.1080917874396	4.931561996779388	0.6214910594815789	0.012341020178239112	3093277	291	291	102521	102521	17054	17054	10629.817869415807	10629.817869415807	0.9444032978617822	11	3207
R24_EKDN230028452-1A_HKTTNDSX7_L4.37	Bacteria	Pseudomonadota	Gammaproteobacteria	Steroidobacterales	Steroidobacteraceae	ZC4RG30		NA	NA	NA	NA	NA	NA	R24	Lier river loc2	PEHD	September	4 weeks	2021	9	28	Lier river loc2	83.0935127674258	6.228864734299517	0.6192774186387764	0.014930087324284953	3099388	502	502	42011	42011	8217	8217	6174.0796812749	6174.0796812749	0.9417733436407446	11	3311
R18_EKDN230028446-1A_HKTC2DSX7_L3.19	Bacteria	Pseudomonadota	Gammaproteobacteria	Steroidobacterales	Steroidobacteraceae	CAIOHZ01		NA	NA	NA	NA	NA	NA	R18	Lier river loc2	PEHD	September	2 weeks	2021	9	14	Lier river loc2	83.77029538341158	4.396517996870109	0.7040361505242471	0.013753253168900146	3069831	337	337	60204	60204	15579	15579	9109.290801186944	9109.290801186944	0.9462592566170581	11	3017
R22_EKDN230028450-1A_HKTC2DSX7_L3.54	Bacteria	Pseudomonadota	Gammaproteobacteria	Steroidobacterales	Steroidobacteraceae	CAIOHZ01		NA	NA	NA	NA	NA	NA	R22	Lier river loc2	PP	September	4 weeks	2021	9	28	Lier river loc2	91.42814009661836	1.6606280193236713	0.7023657160262705	0.016296575365504523	3302721	395	395	60779	60779	14394	14394	8361.318987341772	8361.318987341772	0.9459303404677537	11	3272
R23_EKDN230028451-1A_HKTC2DSX7_L4.51	Bacteria	Pseudomonadota	Gammaproteobacteria	Steroidobacterales	Steroidobacteraceae	CAIOHZ01		NA	NA	NA	NA	NA	NA	R23	Lier river loc2	PVC	September	4 weeks	2021	9	28	Lier river loc2	90.19323671497584	6.708937198067632	0.7022372303018709	0.016463889255956467	3392543	454	454	78905	78905	12797	12797	7472.561674008811	7472.561674008811	0.9449816848305239	11	3410
R24_EKDN230028452-1A_HKTTNDSX7_L4.12	Bacteria	Pseudomonadota	Gammaproteobacteria	Steroidobacterales	Steroidobacteraceae	CAIOHZ01		NA	NA	NA	NA	NA	NA	R24	Lier river loc2	PEHD	September	4 weeks	2021	9	28	Lier river loc2	85.6340579710145	1.8568840579710144	0.703350776665885	0.014776040091829016	2993694	335	335	59119	59119	15199	15199	8936.4	8936.4	0.9466775829460192	11	3002
V1_EKDN230028453-1A_HKTTNDSX7_L4.118	Bacteria	Pseudomonadota	Gammaproteobacteria	Pseudomonadales	Moraxellaceae	Moraxella_A	Moraxella_A sp002478835	NA	NA	NA	NA	NA	NA	V1	Untreated wastewater	PP	September	2 weeks	2021	9	28	Raw WW	86.49425287356321	1.3409961685823755	0.441461433911484	0.017480177101917994	2003457	285	285	34246	34246	10049	10049	7029.6736842105265	7029.6736842105265	0.8663195666290816	11	1956
V2_EKDN230028454-1A_HKTTNDSX7_L4.18	Bacteria	Pseudomonadota	Gammaproteobacteria	Pseudomonadales	Moraxellaceae	Moraxella_A	Moraxella_A sp002478835	NA	NA	NA	NA	NA	NA	V2	Untreated wastewater	PVC	September	2 weeks	2021	9	28	Raw WW	85.58429118773947	1.4367816091954022	0.44165402707784357	0.0157288283389836	2002966	274	274	48434	48434	9883	9883	7310.094890510949	7310.094890510949	0.8676263101820001	11	1951
V3_EKDN230028455-1A_HKTC2DSX7_L4.32	Bacteria	Pseudomonadota	Gammaproteobacteria	Pseudomonadales	Moraxellaceae	Moraxella_A	Moraxella_A sp002478835	FIPKHJPJ_00617	blaOXA	class D beta-lactamase	core	BETA-LACTAM	BETA-LACTAM	V3	Untreated wastewater	PEHD	September	2 weeks	2021	9	28	Raw WW	85.10536398467433	2.8735632183908044	0.4416425149738857	0.01818509587730189	2034709	281	281	53834	53834	10635	10635	7240.957295373665	7240.957295373665	0.8677565194826385	11	1975
V4_EKDN230028456-1A_HKTTNDSX7_L4.55	Bacteria	Pseudomonadota	Gammaproteobacteria	Pseudomonadales	Moraxellaceae	Moraxella_A	Moraxella_A sp002478835	NA	NA	NA	NA	NA	NA	V4	Untreated wastewater	PP	August	4 weeks	2021	8	27	Raw WW	84.77011494252874	1.9157088122605364	0.4423130914188257	0.018875199631196306	2001754	300	300	57432	57432	8714	8714	6672.513333333333	6672.513333333333	0.8685108160143554	11	1969
V5_EKDN230028457-1A_HKTTNDSX7_L4.1	Bacteria	Pseudomonadota	Gammaproteobacteria	Pseudomonadales	Moraxellaceae	Moraxella_A	Moraxella_A sp002478835	NA	NA	NA	NA	NA	NA	V5	Untreated wastewater	PVC	August	4 weeks	2021	8	27	Raw WW	85.15325670498083	1.4367816091954022	0.4418231421149267	0.017594672353025632	2024439	290	290	48408	48408	8791	8791	6980.824137931035	6980.824137931035	0.8665240098614975	11	1974
V6_EKDN230028458-1A_HKTTNDSX7_L4.104	Bacteria	Pseudomonadota	Gammaproteobacteria	Pseudomonadales	Moraxellaceae	Moraxella_A	Moraxella_A sp002478835	LDOKAKFP_00045	blaOXA	class D beta-lactamase	core	BETA-LACTAM	BETA-LACTAM	V6	Untreated wastewater	PEHD	August	4 weeks	2021	8	27	Raw WW	85.58429118773947	1.756066411238825	0.4406983267212649	0.01995005621247086	2080287	313	313	56325	56325	8562	8562	6646.284345047923	6646.284345047923	0.8676860452427958	11	2065
V11_EKDN230028463-1A_HKTTNDSX7_L4.101	Bacteria	Pseudomonadota	Gammaproteobacteria	Methylococcales	Methylomonadaceae	UBA4132		NA	NA	NA	NA	NA	NA	V11	Treated wastewater	PVC	September	4 weeks	2021	9	28	Treated WW	92.38273740868895	5.823671057690362	0.4456187021108271	0.022895166448591384	3489959	563	563	34945	34945	7878	7878	6198.861456483126	6198.861456483126	0.8963999290536078	11	3694
V12_EKDN230028464-1A_HKTTNDSX7_L4.98	Bacteria	Pseudomonadota	Gammaproteobacteria	Methylococcales	Methylomonadaceae	UBA4132		NA	NA	NA	NA	NA	NA	V12	Treated wastewater	PEHD	September	4 weeks	2021	9	28	Treated WW	98.38523644752019	3.7583596390052403	0.44414779911643343	0.019537765196755343	3747086	253	253	89596	89596	21725	21725	14810.616600790514	14810.616600790514	0.8979569724313773	11	3602
R14_EKDN230028442-1A_HKTC2DSX7_L3.18	Bacteria	Pseudomonadota	Gammaproteobacteria	Methylococcales	Methylomonadaceae	Methylomonas		NA	NA	NA	NA	NA	NA	R14	Lier river loc1	PVC	September	2 weeks	2021	9	14	Lier river loc1	95.7183908045977	3.890804597701149	0.47354036648105935	0.023849754734971963	4415235	413	413	87532	87532	18707	18707	10690.641646489104	10690.641646489104	0.8884865697975306	11	4342
R15_EKDN230028443-1A_HKTC2DSX7_L3.1	Bacteria	Pseudomonadota	Gammaproteobacteria	Methylococcales	Methylomonadaceae	Methylomonas		NA	NA	NA	NA	NA	NA	R15	Lier river loc1	PEHD	September	2 weeks	2021	9	14	Lier river loc1	90.60344827586206	5.400181488203266	0.47489047858744626	0.020420702311717602	4082535	349	349	85335	85335	19567	19567	11697.808022922636	11697.808022922636	0.8932861567628937	11	3991
R18_EKDN230028446-1A_HKTC2DSX7_L3.54	Bacteria	Pseudomonadota	Gammaproteobacteria	Enterobacterales_A	Aeromonadaceae	Aeromonas	Aeromonas popoffii	DOPPPAML_03762	vat	Vat family streptogramin A O-acetyltransferase	core	STREPTOGRAMIN	STREPTOGRAMIN	R18	Lier river loc2	PEHD	September	2 weeks	2021	9	14	Lier river loc2	97.07602339181287	0	0.590110204967429	0.012501435545480076	4460416	51	51	352249	352249	130591	130591	87459.13725490196	87459.13725490196	0.8658981583780526	11	4091
R18_EKDN230028446-1A_HKTC2DSX7_L3.54	Bacteria	Pseudomonadota	Gammaproteobacteria	Enterobacterales_A	Aeromonadaceae	Aeromonas	Aeromonas popoffii	DOPPPAML_02344	ampC	FOX/MOX family class C beta-lactamase	core	BETA-LACTAM	BETA-LACTAM	R18	Lier river loc2	PEHD	September	2 weeks	2021	9	14	Lier river loc2	97.07602339181287	0	0.590110204967429	0.012501435545480076	4460416	51	51	352249	352249	130591	130591	87459.13725490196	87459.13725490196	0.8658981583780526	11	4091
R18_EKDN230028446-1A_HKTC2DSX7_L3.54	Bacteria	Pseudomonadota	Gammaproteobacteria	Enterobacterales_A	Aeromonadaceae	Aeromonas	Aeromonas popoffii	DOPPPAML_00388	blaOXA	class D beta-lactamase	core	BETA-LACTAM	BETA-LACTAM	R18	Lier river loc2	PEHD	September	2 weeks	2021	9	14	Lier river loc2	97.07602339181287	0	0.590110204967429	0.012501435545480076	4460416	51	51	352249	352249	130591	130591	87459.13725490196	87459.13725490196	0.8658981583780526	11	4091
R18_EKDN230028446-1A_HKTC2DSX7_L3.17	Bacteria	Pseudomonadota	Gammaproteobacteria	Enterobacterales	Enterobacteriaceae	Yersinia		CDFLOLPH_01029	ampC	class C beta-lactamase	core	BETA-LACTAM	BETA-LACTAM	R18	Lier river loc2	PEHD	September	2 weeks	2021	9	14	Lier river loc2	88.69484629570161	0	0.46771173891089707	0.018276757853990296	2473577	68	68	179837	179837	74597	74597	36376.132352941175	36376.132352941175	0.8355486811204987	11	2208
V4_EKDN230028456-1A_HKTTNDSX7_L4.90	Bacteria	Pseudomonadota	Gammaproteobacteria	Burkholderiales	Rhodocyclaceae	Zoogloea	Zoogloea sp021286885	NA	NA	NA	NA	NA	NA	V4	Untreated wastewater	PP	August	4 weeks	2021	8	27	Raw WW	95.00384779375825	2.9200421524072975	0.6383997118770426	0.025670200407779318	3848357	409	409	55964	55964	12793	12793	9409.185819070904	9409.185819070904	0.9042630400454011	11	3821
V10_EKDN230028462-1A_HKTTNDSX7_L4.29	Bacteria	Pseudomonadota	Gammaproteobacteria	Burkholderiales	Methylophilaceae	Novimethylophilus		NA	NA	NA	NA	NA	NA	V10	Treated wastewater	PP	September	4 weeks	2021	9	28	Treated WW	98.24311490978157	1.3071895424836601	0.5577260303685542	0.017035018821204582	3107359	56	56	190882	190882	86424	86424	55488.55357142857	55488.55357142857	0.9251570224103491	11	3091
V11_EKDN230028463-1A_HKTTNDSX7_L4.77	Bacteria	Pseudomonadota	Gammaproteobacteria	Burkholderiales	Methylophilaceae	Novimethylophilus		NA	NA	NA	NA	NA	NA	V11	Treated wastewater	PVC	September	4 weeks	2021	9	28	Treated WW	91.69040835707501	1.3071895424836601	0.5592974301308896	0.013565383347656529	2873337	66	66	171678	171678	64589	64589	43535.40909090909	43535.40909090909	0.925638029928268	11	2835
V12_EKDN230028464-1A_HKTTNDSX7_L4.72	Bacteria	Pseudomonadota	Gammaproteobacteria	Burkholderiales	Methylophilaceae	Novimethylophilus		CNBIOJKF_00323	bla	class A beta-lactamase	core	BETA-LACTAM	BETA-LACTAM	V12	Treated wastewater	PEHD	September	4 weeks	2021	9	28	Treated WW	95.6255935422602	1.983827719121837	0.5599279194906996	0.020145044883596523	2955584	97	97	184851	184851	52222	52222	30469.938144329895	30469.938144329895	0.9238624244819298	11	3002
V7_EKDN230028459-1A_HKTTNDSX7_L4.92	Bacteria	Pseudomonadota	Gammaproteobacteria	Burkholderiales	Methylophilaceae	Novimethylophilus		NA	NA	NA	NA	NA	NA	V7	Treated wastewater	PP	September	2 weeks	2021	9	28	Treated WW	97.81576448243113	1.7345399698340875	0.5566444681574387	0.019407191741827867	3135646	82	82	140556	140556	55811	55811	38239.58536585366	38239.58536585366	0.9228650172883036	11	3125
V8_EKDN230028460-1A_HJH72DSX7_L2.64	Bacteria	Pseudomonadota	Gammaproteobacteria	Burkholderiales	Methylophilaceae	Novimethylophilus		NA	NA	NA	NA	NA	NA	V8	Treated wastewater	PVC	September	2 weeks	2021	9	28	Treated WW	96.04531271197938	2.8029160382101557	0.5584159212405315	0.020255870883307475	3032829	158	158	97673	97673	32605	32605	19195.120253164558	19195.120253164558	0.9245025024490335	11	3071
V9_EKDN230028461-1A_HKTTNDSX7_L4.89	Bacteria	Pseudomonadota	Gammaproteobacteria	Burkholderiales	Methylophilaceae	Novimethylophilus		NA	NA	NA	NA	NA	NA	V9	Treated wastewater	PEHD	September	2 weeks	2021	9	28	Treated WW	98.38556505223173	1.7345399698340875	0.558224599303947	0.016502558971528643	3092868	85	85	175227	175227	68160	68160	36386.68235294118	36386.68235294118	0.9224680781721043	11	3081
R13_EKDN230028441-1A_HKTC2DSX7_L3.45	Bacteria	Pseudomonadota	Gammaproteobacteria	Burkholderiales	Methylophilaceae	Methylotenera		NA	NA	NA	NA	NA	NA	R13	Lier river loc1	PP	September	2 weeks	2021	9	14	Lier river loc1	90.52354916325504	5.984601817935151	0.4151515978881564	0.013071122379717796	1977798	230	230	49500	49500	11109	11109	8599.121739130434	8599.121739130434	0.9076063379576681	11	2051
R13_EKDN230028441-1A_HKTC2DSX7_L3.52	Bacteria	Pseudomonadota	Gammaproteobacteria	Burkholderiales	Methylophilaceae	Methylotenera		ICJPBIFH_01984	blaOXA	class D beta-lactamase	core	BETA-LACTAM	BETA-LACTAM	R13	Lier river loc1	PP	September	2 weeks	2021	9	14	Lier river loc1	86.35149572649573	6.93554131054131	0.41991921452917536	0.01637502362850915	2457125	343	343	46047	46047	10534	10534	7163.62973760933	7163.62973760933	0.9034607518949992	11	2611
R15_EKDN230028443-1A_HKTC2DSX7_L3.38	Bacteria	Pseudomonadota	Gammaproteobacteria	Burkholderiales	Methylophilaceae	Methylotenera		NA	NA	NA	NA	NA	NA	R15	Lier river loc1	PEHD	September	2 weeks	2021	9	14	Lier river loc1	82.62774126744715	4.346125914753365	0.414540852693209	0.014129326867186147	1999195	296	296	39957	39957	8703	8703	6754.0371621621625	6754.0371621621625	0.9079679571027338	11	2087
V11_EKDN230028463-1A_HKTTNDSX7_L4.81	Bacteria	Pseudomonadota	Gammaproteobacteria	Burkholderiales	Methylophilaceae	Methylotenera		NA	NA	NA	NA	NA	NA	V11	Treated wastewater	PVC	September	4 weeks	2021	9	28	Treated WW	92.05502422414186	9.380760851349088	0.42449170307704975	0.012655480457265758	2842138	97	97	158688	158688	64721	64721	29300.39175257732	29300.39175257732	0.9080150224936298	11	2713
V2_EKDN230028454-1A_HKTTNDSX7_L4.171	Bacteria	Pseudomonadota	Gammaproteobacteria	Burkholderiales	Methylophilaceae	Methylotenera		NA	NA	NA	NA	NA	NA	V2	Untreated wastewater	PVC	September	2 weeks	2021	9	28	Raw WW	93.69605748282218	8.15377433024492	0.4249482177530852	0.012218827149772682	2932955	222	222	154579	154579	28416	28416	13211.509009009009	13211.509009009009	0.9037963419145537	11	2882
V3_EKDN230028455-1A_HKTC2DSX7_L4.90	Bacteria	Pseudomonadota	Gammaproteobacteria	Burkholderiales	Methylophilaceae	Methylotenera		NA	NA	NA	NA	NA	NA	V3	Untreated wastewater	PEHD	September	2 weeks	2021	9	28	Raw WW	93.95543862455628	7.124452345040582	0.423327038489656	0.014049132637628768	3058588	262	262	88519	88519	19703	19703	11674	11674	0.9011847950753746	11	3071
V8_EKDN230028460-1A_HHGM2DSX7_L1.9	Bacteria	Pseudomonadota	Gammaproteobacteria	Burkholderiales	Methylophilaceae	Methylotenera		NA	NA	NA	NA	NA	NA	V8	Treated wastewater	PVC	September	2 weeks	2021	9	28	Treated WW	81.71998571508377	3.8252052957935314	0.4238225871045254	0.019083049267120022	2497000	605	605	44388	44388	4939	4939	4127.272727272727	4127.272727272727	0.9059755706848218	11	2821
V9_EKDN230028461-1A_HKTTNDSX7_L4.84	Bacteria	Pseudomonadota	Gammaproteobacteria	Burkholderiales	Methylophilaceae	Methylotenera		NA	NA	NA	NA	NA	NA	V9	Treated wastewater	PEHD	September	2 weeks	2021	9	28	Treated WW	87.04594017094017	9.971509971509972	0.42504941709926364	0.010595665515566998	2533536	85	85	139229	139229	46880	46880	29806.305882352943	29806.305882352943	0.9056125509959203	11	2436
V12_EKDN230028464-1A_HKTTNDSX7_L4.17	Bacteria	Pseudomonadota	Gammaproteobacteria	Burkholderiales	Methylophilaceae	Methylotenera		NA	NA	NA	NA	NA	NA	V12	Treated wastewater	PEHD	September	4 weeks	2021	9	28	Treated WW	91.32101558572145	8.384208384208383	0.4218858809480309	0.011995623171025978	3021336	168	168	207869	207869	26046	26046	17984.14285714286	17984.14285714286	0.9124976500462048	11	2911
V1_EKDN230028453-1A_HKTTNDSX7_L4.53	Bacteria	Pseudomonadota	Gammaproteobacteria	Burkholderiales	Methylophilaceae	Methylotenera		NA	NA	NA	NA	NA	NA	V1	Untreated wastewater	PP	September	2 weeks	2021	9	28	Raw WW	92.84188034188034	3.8461538461538463	0.4212908073635775	0.014968470098103027	2906522	144	144	158357	158357	36716	36716	20184.180555555555	20184.180555555555	0.9101623865224485	11	2844
V2_EKDN230028454-1A_HKTTNDSX7_L4.31	Bacteria	Pseudomonadota	Gammaproteobacteria	Burkholderiales	Methylophilaceae	Methylotenera		NA	NA	NA	NA	NA	NA	V2	Untreated wastewater	PVC	September	2 weeks	2021	9	28	Raw WW	97.75641025641026	4.344729344729345	0.4201513361087086	0.015870644504353486	3219985	160	160	160138	160138	38241	38241	20124.90625	20124.90625	0.9066573291490488	11	3156
V3_EKDN230028455-1A_HKTC2DSX7_L4.17	Bacteria	Pseudomonadota	Gammaproteobacteria	Burkholderiales	Methylophilaceae	Methylotenera		NA	NA	NA	NA	NA	NA	V3	Untreated wastewater	PEHD	September	2 weeks	2021	9	28	Raw WW	90.78525641025641	1.5669515669515668	0.42018242814349965	0.015791088004252087	2994823	146	146	149954	149954	36263	36263	20512.486301369863	20512.486301369863	0.9061647382833643	11	2936
V4_EKDN230028456-1A_HKTTNDSX7_L4.85	Bacteria	Pseudomonadota	Gammaproteobacteria	Burkholderiales	Methylophilaceae	Methylotenera		NA	NA	NA	NA	NA	NA	V4	Untreated wastewater	PP	August	4 weeks	2021	8	27	Raw WW	96.6880341880342	2.5641025641025643	0.41999480716047	0.016077725518591084	3115829	182	182	92727	92727	32922	32922	17119.93956043956	17119.93956043956	0.9085132720698087	11	3078
V5_EKDN230028457-1A_HKTTNDSX7_L4.43	Bacteria	Pseudomonadota	Gammaproteobacteria	Burkholderiales	Methylophilaceae	Methylotenera		NA	NA	NA	NA	NA	NA	V5	Untreated wastewater	PVC	August	4 weeks	2021	8	27	Raw WW	96.87257187257188	2.81986531986532	0.4193125134490795	0.018814853395236912	3290188	206	206	124827	124827	26629	26629	15971.786407766991	15971.786407766991	0.9040261529128427	11	3251
V6_EKDN230028458-1A_HKTTNDSX7_L4.62	Bacteria	Pseudomonadota	Gammaproteobacteria	Burkholderiales	Methylophilaceae	Methylotenera		NA	NA	NA	NA	NA	NA	V6	Untreated wastewater	PEHD	August	4 weeks	2021	8	27	Raw WW	95.61965811965813	1.2820512820512822	0.41995819118614813	0.0163962997690798	3235203	179	179	187668	187668	36386	36386	18073.759776536313	18073.759776536313	0.9076079615405895	11	3181
V7_EKDN230028459-1A_HKTTNDSX7_L4.134	Bacteria	Pseudomonadota	Gammaproteobacteria	Burkholderiales	Methylophilaceae	Methylotenera		NA	NA	NA	NA	NA	NA	V7	Treated wastewater	PP	September	2 weeks	2021	9	28	Treated WW	89.2094017094017	8.810960281548516	0.42159125687375976	0.012484442947717896	3038730	179	179	147437	147437	25479	25479	16976.145251396647	16976.145251396647	0.908727988337233	11	2970
V8_EKDN230028460-1A_HHGM2DSX7_L1.5	Bacteria	Pseudomonadota	Gammaproteobacteria	Burkholderiales	Methylophilaceae	Methylotenera		NA	NA	NA	NA	NA	NA	V8	Treated wastewater	PVC	September	2 weeks	2021	9	28	Treated WW	97.22222222222223	1.4957264957264957	0.4180051244255954	0.018537201311303226	3320177	201	201	155105	155105	31363	31363	16518.29353233831	16518.29353233831	0.9050725307717028	11	3286
V8_EKDN230028460-1A_HJH72DSX7_L2.80	Bacteria	Pseudomonadota	Gammaproteobacteria	Burkholderiales	Methylophilaceae	Methylotenera		HCFPBMEG_00938	bla	class A beta-lactamase	core	BETA-LACTAM	BETA-LACTAM	V8	Treated wastewater	PVC	September	2 weeks	2021	9	28	Treated WW	92.27207977207976	5.982905982905983	0.4214357131145696	0.013010594433701948	3110510	175	175	142054	142054	26510	26510	17774.342857142856	17774.342857142856	0.9067496969950265	11	3070
R12_EKDN230028440-1A_HKTC2DSX7_L3.85	Bacteria	Pseudomonadota	Gammaproteobacteria	Burkholderiales	Methylophilaceae	GCA-2401735		NA	NA	NA	NA	NA	NA	R12	Lier river loc2	PEHD	June	4 weeks	2021	6	28	Lier river loc2	80.1078551078551	2.3860398860398857	0.4448817074864577	0.0189414067550374	1727920	267	267	42131	42131	9016	9016	6471.610486891385	6471.610486891385	0.9167027408676328	11	1867
R3_EKDN230028431-1A_HKTC2DSX7_L3.25	Bacteria	Pseudomonadota	Gammaproteobacteria	Burkholderiales	Methylophilaceae	GCA-2401735		NA	NA	NA	NA	NA	NA	R3	Lier river loc1	PEHD	June	2 weeks	2021	6	17	Lier river loc1	85.62271062271063	4.061225629853081	0.4452615419610236	0.01799116957116346	1907973	267	267	49603	49603	9968	9968	7145.966292134832	7145.966292134832	0.9123179416060919	11	2025
R5_EKDN230028433-1A_HKTC2DSX7_L3.3	Bacteria	Pseudomonadota	Gammaproteobacteria	Burkholderiales	Methylophilaceae	GCA-2401735		NA	NA	NA	NA	NA	NA	R5	Lier river loc2	PVC	June	2 weeks	2021	6	17	Lier river loc2	82.62299791711557	3.6680911680911676	0.4475528619829813	0.01562227233560467	1788620	286	286	42466	42466	9066	9066	6253.916083916084	6253.916083916084	0.9133359796938422	11	1929
R6_EKDN230028434-1A_HKTC2DSX7_L3.5	Bacteria	Pseudomonadota	Gammaproteobacteria	Burkholderiales	Methylophilaceae	GCA-2401735		NA	NA	NA	NA	NA	NA	R6	Lier river loc2	PEHD	June	2 weeks	2021	6	17	Lier river loc2	85.2055352055352	4.079301689595807	0.44437781877550847	0.018450248206943277	1912843	288	288	44057	44057	8562	8562	6641.815972222223	6641.815972222223	0.913180015296603	11	2065
R4_EKDN230028432-1A_HKTC2DSX7_L3.29	Bacteria	Pseudomonadota	Gammaproteobacteria	Burkholderiales	Methylophilaceae			NA	NA	NA	NA	NA	NA	R4	Lier river loc2	PP	June	2 weeks	2021	6	17	Lier river loc2	85.78009907666771	6.267806267806267	0.4500618082840511	0.014690874115484382	1723070	327	327	43551	43551	6384	6384	5269.327217125382	5269.327217125382	0.9145525138270645	11	1936
V11_EKDN230028463-1A_HKTTNDSX7_L4.79	Bacteria	Pseudomonadota	Gammaproteobacteria	Burkholderiales	Casimicrobiaceae	Casimicrobium		FBPJLAOF_00610	aac(6')	aminoglycoside 6'-N-acetyltransferase	core	AMINOGLYCOSIDE	AMINOGLYCOSIDE	V11	Treated wastewater	PVC	September	4 weeks	2021	9	28	Treated WW	84.82941350588409	4.4105676458617635	0.601698522580899	0.019251518798321064	3965564	776	776	28106	28106	6074	6074	5110.262886597938	5110.262886597938	0.9026554608625659	11	4160
V8_EKDN230028460-1A_HJH72DSX7_L2.17	Bacteria	Pseudomonadota	Gammaproteobacteria	Burkholderiales	Casimicrobiaceae	Casimicrobium		NA	NA	NA	NA	NA	NA	V8	Treated wastewater	PVC	September	2 weeks	2021	9	28	Treated WW	82.03791469194313	5.182139206393457	0.6011074305108822	0.018890957164719436	4122516	708	708	34109	34109	7545	7545	5822.762711864407	5822.762711864407	0.9030543483639603	11	4237
V7_EKDN230028459-1A_HKTTNDSX7_L4.2	Bacteria	Pseudomonadota	Gammaproteobacteria	Burkholderiales	Burkholderiaceae_C	CAITPF01	CAITPF01 sp020851995	LHJCAKNG_02468	bla	class A beta-lactamase	core	BETA-LACTAM	BETA-LACTAM	V7	Treated wastewater	PP	September	2 weeks	2021	9	28	Treated WW	92.29444068306628	7.9872865417889125	0.6042951158237317	0.0195934728092964	4538923	684	684	55811	55811	9253	9253	6635.852339181287	6635.852339181287	0.9029877792595292	11	4762
V9_EKDN230028461-1A_HKTTNDSX7_L4.81	Bacteria	Pseudomonadota	Gammaproteobacteria	Burkholderiales	Burkholderiaceae_C	CAITPF01	CAITPF01 sp020851995	NA	NA	NA	NA	NA	NA	V9	Treated wastewater	PEHD	September	2 weeks	2021	9	28	Treated WW	87.4909726923945	5.841796434213496	0.6060872928788972	0.01865395993215465	3989031	731	731	44335	44335	6954	6954	5456.950752393981	5456.950752393981	0.9110428071378739	11	4224
V10_EKDN230028462-1A_HKTTNDSX7_L4.119	Bacteria	Pseudomonadota	Gammaproteobacteria	Burkholderiales	Burkholderiaceae_C	CAIJKV01		NA	NA	NA	NA	NA	NA	V10	Treated wastewater	PP	September	4 weeks	2021	9	28	Treated WW	98.6060775020909	0.5416384563303994	0.571598933853776	0.01609491647775924	3853130	32	32	558038	558038	328033	328033	120410.3125	120410.3125	0.9302024587802643	11	3604
V11_EKDN230028463-1A_HKTTNDSX7_L4.19	Bacteria	Pseudomonadota	Gammaproteobacteria	Burkholderiales	Burkholderiaceae_C	CAIJKV01		NA	NA	NA	NA	NA	NA	V11	Treated wastewater	PVC	September	4 weeks	2021	9	28	Treated WW	97.1842765542236	1.7874069058903181	0.5727148576183603	0.02284411674467415	3801087	46	46	557951	557951	271712	271712	82632.32608695653	82632.32608695653	0.93053276602193	11	3581
V12_EKDN230028464-1A_HKTTNDSX7_L4.11	Bacteria	Pseudomonadota	Gammaproteobacteria	Burkholderiales	Burkholderiaceae_C	CAIJKV01		NA	NA	NA	NA	NA	NA	V12	Treated wastewater	PEHD	September	4 weeks	2021	9	28	Treated WW	97.1842765542236	0.8124576844955991	0.5722656469121279	0.011841815113622641	3743646	32	32	508946	508946	211789	211789	116988.9375	116988.9375	0.9298309722660743	11	3489
V7_EKDN230028459-1A_HKTTNDSX7_L4.111	Bacteria	Pseudomonadota	Gammaproteobacteria	Burkholderiales	Burkholderiaceae_C	CAIJKV01		NA	NA	NA	NA	NA	NA	V7	Treated wastewater	PP	September	2 weeks	2021	9	28	Treated WW	96.71034290493449	2.4373730534867972	0.571110653926016	0.015583774371288644	3825341	36	36	560155	560155	220414	220414	106259.47222222222	106259.47222222222	0.9289566603343336	11	3575
V8_EKDN230028460-1A_HJH72DSX7_L2.44	Bacteria	Pseudomonadota	Gammaproteobacteria	Burkholderiales	Burkholderiaceae_C	CAIJKV01		NA	NA	NA	NA	NA	NA	V8	Treated wastewater	PVC	September	2 weeks	2021	9	28	Treated WW	97.1842765542236	2.374181900248251	0.5718408723494629	0.016977573761040615	3762162	34	34	611300	611300	268739	268739	110651.82352941176	110651.82352941176	0.929820140653167	11	3497
V9_EKDN230028461-1A_HKTTNDSX7_L4.107	Bacteria	Pseudomonadota	Gammaproteobacteria	Burkholderiales	Burkholderiaceae_C	CAIJKV01		NA	NA	NA	NA	NA	NA	V9	Treated wastewater	PEHD	September	2 weeks	2021	9	28	Treated WW	96.71034290493449	1.0155721056194988	0.5715282413066421	0.022511017041948404	3773887	43	43	394559	394559	159614	159614	87764.81395348837	87764.81395348837	0.9284112110405002	11	3542
V8_EKDN230028460-1A_HHGM2DSX7_L1.11	Bacteria	Pseudomonadota	Gammaproteobacteria	Burkholderiales	Burkholderiaceae_B	Sphaerotilus		OHCEEDOJ_01975	blaOXA-119	OXA-46 family oxacillin-hydrolyzing class D beta-lactamase OXA-119	core	BETA-LACTAM	BETA-LACTAM	V8	Treated wastewater	PVC	September	2 weeks	2021	9	28	Treated WW	83.45404984423676	5.635291499777481	0.6852047534544796	0.026163310684700777	3975635	1307	1307	15466	15466	3315	3315	3041.8018362662588	3041.8018362662588	0.9271369227808891	11	4685
V11_EKDN230028463-1A_HKTTNDSX7_L4.100	Bacteria	Pseudomonadota	Gammaproteobacteria	Burkholderiales	Burkholderiaceae_B	Rubrivivax		OJMPNBGO_03846	ampC	class C beta-lactamase	core	BETA-LACTAM	BETA-LACTAM	V11	Treated wastewater	PVC	September	4 weeks	2021	9	28	Treated WW	88.8278816199377	4.97897781837772	0.673197379860487	0.014439596130351747	4787226	591	591	49047	49047	11263	11263	8100.213197969543	8100.213197969543	0.9358852078427047	11	4865
V12_EKDN230028464-1A_HKTTNDSX7_L4.59	Bacteria	Pseudomonadota	Gammaproteobacteria	Burkholderiales	Burkholderiaceae_B	Rubrivivax		JCFHLKLH_01686	ampC	class C beta-lactamase	core	BETA-LACTAM	BETA-LACTAM	V12	Treated wastewater	PEHD	September	4 weeks	2021	9	28	Treated WW	90.13661490174033	7.488874054294614	0.6720120129717118	0.015719470026013725	4943989	511	511	48221	48221	14502	14502	9675.125244618395	9675.125244618395	0.9338699984971649	11	4934
V7_EKDN230028459-1A_HKTTNDSX7_L4.101	Bacteria	Pseudomonadota	Gammaproteobacteria	Burkholderiales	Burkholderiaceae_B	Rubrivivax		GEPMIEKF_02259	ampC	class C beta-lactamase	core	BETA-LACTAM	BETA-LACTAM	V7	Treated wastewater	PP	September	2 weeks	2021	9	28	Treated WW	88.81896622397115	5.818869603916332	0.6726426173054607	0.01535102760760004	5468586	617	617	86428	86428	13985	13985	8863.18638573744	8863.18638573744	0.93280584780051	11	5518
V8_EKDN230028460-1A_HJH72DSX7_L2.71	Bacteria	Pseudomonadota	Gammaproteobacteria	Burkholderiales	Burkholderiaceae_B	Rubrivivax		FHOIFKDE_00337	ampC	class C beta-lactamase	core	BETA-LACTAM	BETA-LACTAM	V8	Treated wastewater	PVC	September	2 weeks	2021	9	28	Treated WW	82.72196261682242	1.6015798842901647	0.6737717055602206	0.013041758363356736	4531385	460	460	47986	47986	15298	15298	9850.83695652174	9850.83695652174	0.9371167976236846	11	4483
R11_EKDN230028439-1A_HKTC2DSX7_L3.54	Bacteria	Pseudomonadota	Gammaproteobacteria	Burkholderiales	Burkholderiaceae_B	Rubrivivax		NA	NA	NA	NA	NA	NA	R11	Lier river loc2	PVC	June	4 weeks	2021	6	28	Lier river loc2	96.56347352024923	4.248088360237893	0.6515752871410079	0.01572752253273763	5218255	239	239	219155	219155	38598	38598	21833.702928870294	21833.702928870294	0.9146858480469046	11	4702
R12_EKDN230028440-1A_HKTC2DSX7_L3.78	Bacteria	Pseudomonadota	Gammaproteobacteria	Burkholderiales	Burkholderiaceae_B	Rubrivivax		NA	NA	NA	NA	NA	NA	R12	Lier river loc2	PEHD	June	4 weeks	2021	6	28	Lier river loc2	94.85571405148386	4.750778816199377	0.6521028993008856	0.015603736668685565	5156381	286	286	96122	96122	29410	29410	18029.304195804194	18029.304195804194	0.9173296154803146	11	4638
R4_EKDN230028432-1A_HKTC2DSX7_L3.70	Bacteria	Pseudomonadota	Gammaproteobacteria	Burkholderiales	Burkholderiaceae_B	Rubrivivax		NA	NA	NA	NA	NA	NA	R4	Lier river loc2	PP	June	2 weeks	2021	6	17	Lier river loc2	97.78214386859247	1.3639531070667323	0.6521107635809847	0.0164138409413342	4979904	211	211	119495	119495	37089	37089	23601.44075829384	23601.44075829384	0.9158608278392515	11	4436
R3_EKDN230028431-1A_HKTC2DSX7_L3.18	Bacteria	Pseudomonadota	Gammaproteobacteria	Burkholderiales	Burkholderiaceae_B	Rhodoferax		NA	NA	NA	NA	NA	NA	R3	Lier river loc1	PEHD	June	2 weeks	2021	6	17	Lier river loc1	95.15981835429696	7.709636240133043	0.6052791611196029	0.026612716033377625	4015638	352	352	67953	67953	19507	19507	11408.0625	11408.0625	0.9293409913941446	11	4053
V5_EKDN230028457-1A_HKTTNDSX7_L4.29	Bacteria	Pseudomonadota	Gammaproteobacteria	Burkholderiales	Burkholderiaceae_B	Polaromonas		NA	NA	NA	NA	NA	NA	V5	Untreated wastewater	PVC	August	4 weeks	2021	8	27	Raw WW	86.55568535825545	2.901369822176512	0.5982419054169005	0.024629130979381405	2762650	195	195	75750	75750	21567	21567	14167.435897435897	14167.435897435897	0.8912576692668271	11	2723
V6_EKDN230028458-1A_HKTTNDSX7_L4.32	Bacteria	Pseudomonadota	Gammaproteobacteria	Burkholderiales	Burkholderiaceae_B	Polaromonas		NA	NA	NA	NA	NA	NA	V6	Untreated wastewater	PEHD	August	4 weeks	2021	8	27	Raw WW	97.81931464174454	1.6647196261682242	0.6004431264651192	0.024953593563649644	3251442	128	128	130713	130713	43625	43625	25401.890625	25401.890625	0.8928014093439157	11	3104
V9_EKDN230028461-1A_HKTTNDSX7_L4.123	Bacteria	Pseudomonadota	Gammaproteobacteria	Burkholderiales	Burkholderiaceae_B	Polaromonas		NA	NA	NA	NA	NA	NA	V9	Treated wastewater	PEHD	September	2 weeks	2021	9	28	Treated WW	85.17328660436138	6.542056074766355	0.6229326844604931	0.0213607024981496	3388029	440	440	60616	60616	11211	11211	7700.065909090909	7700.065909090909	0.8873610585977865	11	3482
R13_EKDN230028441-1A_HKTC2DSX7_L3.42	Bacteria	Pseudomonadota	Gammaproteobacteria	Burkholderiales	Burkholderiaceae_B	Paucibacter_A		NA	NA	NA	NA	NA	NA	R13	Lier river loc1	PP	September	2 weeks	2021	9	14	Lier river loc1	88.39508233199821	3.4190031152647973	0.678917011370959	0.022238845765273716	3794315	412	412	63447	63447	14748	14748	9209.502427184467	9209.502427184467	0.9236818767023823	11	3837
V7_EKDN230028459-1A_HKTTNDSX7_L4.138	Bacteria	Pseudomonadota	Gammaproteobacteria	Burkholderiales	Burkholderiaceae_B	Ottowia		NA	NA	NA	NA	NA	NA	V7	Treated wastewater	PP	September	2 weeks	2021	9	28	Treated WW	80.64196706720072	2.2274143302180685	0.6699944462865572	0.017573015377527684	2922369	192	192	123613	123613	28043	28043	15220.671875	15220.671875	0.8912142853965396	11	2848
R1_EKDN230028429-1A_HKTC2DSX7_L3.34	Bacteria	Pseudomonadota	Gammaproteobacteria	Burkholderiales	Burkholderiaceae_B	Limnohabitans		NA	NA	NA	NA	NA	NA	R1	Lier river loc1	PP	June	2 weeks	2021	6	17	Lier river loc1	92.61292834890966	2.49467125758321	0.5624539106763937	0.015880015725539383	2302594	212	212	62248	62248	15900	15900	10861.292452830188	10861.292452830188	0.9437907855227626	11	2430
R20_EKDN230028448-1A_HKTC2DSX7_L3.19	Bacteria	Pseudomonadota	Gammaproteobacteria	Burkholderiales	Burkholderiaceae_B	Leptothrix		NA	NA	NA	NA	NA	NA	R20	Lier river loc1	PVC	September	4 weeks	2021	9	28	Lier river loc1	82.21125775355976	8.761682242990654	0.6942203581091828	0.022259537711148213	4237702	623	623	42518	42518	10102	10102	6802.08988764045	6802.08988764045	0.9282825927825977	11	4287
R7_EKDN230028435-1A_HKTC2DSX7_L3.16	Bacteria	Pseudomonadota	Gammaproteobacteria	Burkholderiales	Burkholderiaceae_B	Leptothrix		NA	NA	NA	NA	NA	NA	R7	Lier river loc1	PP	June	4 weeks	2021	6	28	Lier river loc1	92.66419686642264	4.003115264797508	0.714350706083341	0.02441231793613462	4336811	610	610	39940	39940	10066	10066	7109.526229508197	7109.526229508197	0.9172723920871811	11	4311
R8_EKDN230028436-1A_HKTC2DSX7_L3.36	Bacteria	Pseudomonadota	Gammaproteobacteria	Burkholderiales	Burkholderiaceae_B	Leptothrix		NA	NA	NA	NA	NA	NA	R8	Lier river loc1	PVC	June	4 weeks	2021	6	28	Lier river loc1	90.79838908017707	8.871829105473966	0.7143455311595157	0.023574829878974145	4587812	760	760	41022	41022	8983	8983	6036.594736842106	6036.594736842106	0.9206194586874964	11	4669
R9_EKDN230028437-1A_HKTC2DSX7_L3.44	Bacteria	Pseudomonadota	Gammaproteobacteria	Burkholderiales	Burkholderiaceae_B	Leptothrix		NA	NA	NA	NA	NA	NA	R9	Lier river loc1	PEHD	June	4 weeks	2021	6	28	Lier river loc1	90.65698709390297	3.8251001335113486	0.7153663546395275	0.024085736370180032	4132867	537	537	47149	47149	11580	11580	7696.214152700186	7696.214152700186	0.9179112224032373	11	4082
R1_EKDN230028429-1A_HKTC2DSX7_L3.11	Bacteria	Pseudomonadota	Gammaproteobacteria	Burkholderiales	Burkholderiaceae_B	Hydrogenophaga		NA	NA	NA	NA	NA	NA	R1	Lier river loc1	PP	June	2 weeks	2021	6	17	Lier river loc1	87.16885672124235	0.1557632398753894	0.5741635220289265	0.033474892978883876	1538863	103	103	109841	109841	22057	22057	14940.417475728156	14940.417475728156	0.913885771507925	11	1440
R8_EKDN230028436-1A_HKTC2DSX7_L3.22	Bacteria	Pseudomonadota	Gammaproteobacteria	Burkholderiales	Burkholderiaceae_B	Hydrogenophaga		NA	NA	NA	NA	NA	NA	R8	Lier river loc1	PVC	June	4 weeks	2021	6	28	Lier river loc1	83.92726186749798	0.4672897196261682	0.5782365302407536	0.024263126027148568	1458545	67	67	189988	189988	32708	32708	21769.328358208953	21769.328358208953	0.9127603193593615	11	1340
V2_EKDN230028454-1A_HKTTNDSX7_L4.19	Bacteria	Pseudomonadota	Gammaproteobacteria	Burkholderiales	Burkholderiaceae_B	Giesbergeria	Giesbergeria metamorpha	NA	NA	NA	NA	NA	NA	V2	Untreated wastewater	PVC	September	2 weeks	2021	9	28	Raw WW	85.78979825461673	8.81376793141499	0.6453517123626388	0.026843481643040634	2881545	462	462	42372	42372	8452	8452	6237.11038961039	6237.11038961039	0.9152326269414498	11	2938
V3_EKDN230028455-1A_HKTC2DSX7_L4.55	Bacteria	Pseudomonadota	Gammaproteobacteria	Burkholderiales	Burkholderiaceae_B	Giesbergeria	Giesbergeria metamorpha	NA	NA	NA	NA	NA	NA	V3	Untreated wastewater	PEHD	September	2 weeks	2021	9	28	Raw WW	85.19978078467383	6.305951673598732	0.6472759168663778	0.027209692278625103	2724770	417	417	38023	38023	9136	9136	6534.220623501199	6534.220623501199	0.9131926731430543	11	2755
V1_EKDN230028453-1A_HKTTNDSX7_L4.19	Bacteria	Pseudomonadota	Gammaproteobacteria	Burkholderiales	Burkholderiaceae_B	Comamonas	Comamonas denitrificans_A	NA	NA	NA	NA	NA	NA	V1	Untreated wastewater	PP	September	2 weeks	2021	9	28	Raw WW	81.843283617287	4.95265511560118	0.6123127761184508	0.02618096392414548	2319883	454	454	28050	28050	7071	7071	5109.874449339207	5109.874449339207	0.9066681380052356	11	2460
V2_EKDN230028454-1A_HKTTNDSX7_L4.57	Bacteria	Pseudomonadota	Gammaproteobacteria	Burkholderiales	Burkholderiaceae_B	Comamonas	Comamonas denitrificans_A	NA	NA	NA	NA	NA	NA	V2	Untreated wastewater	PVC	September	2 weeks	2021	9	28	Raw WW	88.42367787373492	5.1117991056071554	0.611937160181941	0.027361461451095918	2610956	426	426	39262	39262	8908	8908	6129.00469483568	6129.00469483568	0.9061156143573466	11	2668
R13_EKDN230028441-1A_HKTC2DSX7_L3.33	Bacteria	Pseudomonadota	Gammaproteobacteria	Burkholderiales	Burkholderiaceae_B	Aquabacterium_A		NA	NA	NA	NA	NA	NA	R13	Lier river loc1	PP	September	2 weeks	2021	9	14	Lier river loc1	90.4936126957155	3.2087227414330215	0.6900328138809841	0.016946527657585957	5375469	330	330	127438	127438	30931	30931	16289.3	16289.3	0.9231644717884151	11	4943
R15_EKDN230028443-1A_HKTC2DSX7_L3.51	Bacteria	Pseudomonadota	Gammaproteobacteria	Burkholderiales	Burkholderiaceae_B	Aquabacterium_A		NA	NA	NA	NA	NA	NA	R15	Lier river loc1	PEHD	September	2 weeks	2021	9	14	Lier river loc1	88.8980309737811	1.5712616822429906	0.6898386268597974	0.01826926846691489	5396623	325	325	150979	150979	27458	27458	16604.993846153848	16604.993846153848	0.9228991908458308	11	4934
R19_EKDN230028447-1A_HKTC2DSX7_L3.29	Bacteria	Pseudomonadota	Gammaproteobacteria	Burkholderiales	Burkholderiaceae_B	Aquabacterium_A		NA	NA	NA	NA	NA	NA	R19	Lier river loc1	PP	September	4 weeks	2021	9	28	Lier river loc1	84.48275862068965	4.858934169278997	0.6544976816010295	0.024159260045616065	4838037	931	931	34716	34716	6820	6820	5196.602577873255	5196.602577873255	0.9208906422170811	11	5049
R20_EKDN230028448-1A_HKTC2DSX7_L3.23	Bacteria	Pseudomonadota	Gammaproteobacteria	Burkholderiales	Burkholderiaceae_B	Aquabacterium_A		NA	NA	NA	NA	NA	NA	R20	Lier river loc1	PVC	September	4 weeks	2021	9	28	Lier river loc1	89.74688473520249	6.663648288094919	0.6544505470576976	0.02460173816606556	4936865	863	863	44100	44100	8087	8087	5720.58516801854	5720.58516801854	0.9238563339285154	11	5060
R12_EKDN230028440-1A_HKTC2DSX7_L3.18	Bacteria	Pseudomonadota	Gammaproteobacteria	Burkholderiales	Burkholderiaceae_B	Aquabacterium		NA	NA	NA	NA	NA	NA	R12	Lier river loc2	PEHD	June	4 weeks	2021	6	28	Lier river loc2	83.0952380952381	2.6535380507343125	0.5958696489772917	0.020513501972294547	2328083	352	352	43153	43153	9181	9181	6613.872159090909	6613.872159090909	0.9385193740944803	11	2450
R12_EKDN230028440-1A_HKTC2DSX7_L3.30	Bacteria	Pseudomonadota	Gammaproteobacteria	Burkholderiales	Burkholderiaceae_B	Aquabacterium		NA	NA	NA	NA	NA	NA	R12	Lier river loc2	PEHD	June	4 weeks	2021	6	28	Lier river loc2	98.78221467006512	5.364096573208722	0.5725151994914063	0.014273844999130411	2932006	57	57	223470	223470	83000	83000	51438.70175438596	51438.70175438596	0.9392402334783763	11	2728
R6_EKDN230028434-1A_HKTC2DSX7_L3.50	Bacteria	Pseudomonadota	Gammaproteobacteria	Burkholderiales	Burkholderiaceae_B	Aquabacterium		NA	NA	NA	NA	NA	NA	R6	Lier river loc2	PEHD	June	2 weeks	2021	6	17	Lier river loc2	89.19392523364486	2.8081886960391635	0.5971485836253222	0.020024460373929964	2566023	371	371	41969	41969	10587	10587	6916.504043126684	6916.504043126684	0.9398353015541949	11	2649
R18_EKDN230028446-1A_HKTC2DSX7_L3.18	Bacteria	Pseudomonadota	Gammaproteobacteria	Burkholderiales	Burkholderiaceae_B	Aquabacterium		NA	NA	NA	NA	NA	NA	R18	Lier river loc2	PEHD	September	2 weeks	2021	9	14	Lier river loc2	91.96484201157098	8.425868994917199	0.6326256822089482	0.01978086169768991	3425087	653	653	25889	25889	6585	6585	5245.156202143951	5245.156202143951	0.930174328418519	11	3613
R3_EKDN230028431-1A_HKTC2DSX7_L3.73	Bacteria	Pseudomonadota	Gammaproteobacteria	Burkholderiales	Burkholderiaceae_B	Aquabacterium		NA	NA	NA	NA	NA	NA	R3	Lier river loc1	PEHD	June	2 weeks	2021	6	17	Lier river loc1	82.89715101262075	8.399532710280376	0.6333089640687585	0.020508547209248128	3228110	971	971	14267	14267	3774	3774	3324.521112255407	3324.521112255407	0.9317693634975264	11	3712
R23_EKDN230028451-1A_HKTC2DSX7_L4.26	Bacteria	Pseudomonadota	Gammaproteobacteria	Burkholderiales	Burkholderiaceae_B			NA	NA	NA	NA	NA	NA	R23	Lier river loc2	PVC	September	4 weeks	2021	9	28	Lier river loc2	93.31386292834891	6.0650311526479745	0.6713012672771664	0.019941471738008837	4094132	244	244	82819	82819	33514	33514	16779.22950819672	16779.22950819672	0.913818606727873	11	3987
V10_EKDN230028462-1A_HKTTNDSX7_L4.22	Bacteria	Pseudomonadota	Gammaproteobacteria	Burkholderiales	Burkholderiaceae_B			NA	NA	NA	NA	NA	NA	V10	Treated wastewater	PP	September	4 weeks	2021	9	28	Treated WW	93.46409247417608	2.512238540275924	0.6771670533889793	0.017654230519868353	4319206	247	247	120353	120353	27323	27323	17486.663967611337	17486.663967611337	0.9178212384405837	11	4041
V12_EKDN230028464-1A_HKTTNDSX7_L4.73	Bacteria	Pseudomonadota	Gammaproteobacteria	Burkholderiales	Burkholderiaceae_B			NA	NA	NA	NA	NA	NA	V12	Treated wastewater	PEHD	September	4 weeks	2021	9	28	Treated WW	97.85046728971963	3.9232866043613703	0.6759322596247586	0.01877511288759703	4641545	251	251	126664	126664	32593	32593	18492.211155378485	18492.211155378485	0.9179544742106346	11	4338
V7_EKDN230028459-1A_HKTTNDSX7_L4.42	Bacteria	Pseudomonadota	Gammaproteobacteria	Burkholderiales	Burkholderiaceae_B			NA	NA	NA	NA	NA	NA	V7	Treated wastewater	PP	September	2 weeks	2021	9	28	Treated WW	96.95482866043615	6.216182980816527	0.6755491801140241	0.019865073857433885	4714619	310	310	121775	121775	25934	25934	15208.448387096774	15208.448387096774	0.917002625238646	11	4475
V8_EKDN230028460-1A_HJH72DSX7_L2.43	Bacteria	Pseudomonadota	Gammaproteobacteria	Burkholderiales	Burkholderiaceae_B			NA	NA	NA	NA	NA	NA	V8	Treated wastewater	PVC	September	2 weeks	2021	9	28	Treated WW	93.05502365727402	4.195872274143302	0.6759117043999988	0.01861681650796512	4532774	406	406	87049	87049	17701	17701	11164.467980295567	11164.467980295567	0.912647089839467	11	4448
V9_EKDN230028461-1A_HKTTNDSX7_L4.96	Bacteria	Pseudomonadota	Gammaproteobacteria	Burkholderiales	Burkholderiaceae_B			NA	NA	NA	NA	NA	NA	V9	Treated wastewater	PEHD	September	2 weeks	2021	9	28	Treated WW	82.05329153605015	1.7241379310344827	0.6758251348813858	0.01828380363077015	4445758	234	234	118244	118244	30479	30479	18998.965811965812	18998.965811965812	0.917134940768256	11	4150
R11_EKDN230028439-1A_HKTC2DSX7_L3.57	Bacteria	Pseudomonadota	Gammaproteobacteria	Burkholderiales	Burkholderiaceae_A			NA	NA	NA	NA	NA	NA	R11	Lier river loc2	PVC	June	4 weeks	2021	6	28	Lier river loc2	88.94375857338821	4.183813443072702	0.5313249964319637	0.015852021892719382	5079825	682	682	42941	42941	10427	10427	7448.423753665689	7448.423753665689	0.920190951459942	11	5184
V1_EKDN230028453-1A_HKTTNDSX7_L4.63	Bacteria	Pseudomonadota	Gammaproteobacteria	Burkholderiales	Burkholderiaceae	CTSOIL-112	CTSOIL-112 sp017986195	NA	NA	NA	NA	NA	NA	V1	Untreated wastewater	PP	September	2 weeks	2021	9	28	Raw WW	86.64320429026311	1.1647394000335178	0.49274530633761926	0.017624531058873943	1627567	247	247	41189	41189	8926	8926	6589.3400809716595	6589.3400809716595	0.8998677166592834	11	1724
V2_EKDN230028454-1A_HKTTNDSX7_L4.47	Bacteria	Pseudomonadota	Gammaproteobacteria	Burkholderiales	Burkholderiaceae	CTSOIL-112	CTSOIL-112 sp017986195	NA	NA	NA	NA	NA	NA	V2	Untreated wastewater	PVC	September	2 weeks	2021	9	28	Raw WW	89.23370202781967	4.8328305681246855	0.49110838775915944	0.019575074020649397	1685015	243	243	39956	39956	9485	9485	6934.218106995885	6934.218106995885	0.9009991008982116	11	1777
V3_EKDN230028455-1A_HKTC2DSX7_L4.87	Bacteria	Pseudomonadota	Gammaproteobacteria	Burkholderiales	Burkholderiaceae	CTSOIL-112	CTSOIL-112 sp017986195	NA	NA	NA	NA	NA	NA	V3	Untreated wastewater	PEHD	September	2 weeks	2021	9	28	Raw WW	91.93271325624266	2.8632478632478633	0.4908013704860374	0.019025322753461953	1649050	242	242	39872	39872	10255	10255	6814.256198347108	6814.256198347108	0.8985658409387223	11	1755
V4_EKDN230028456-1A_HKTTNDSX7_L4.127	Bacteria	Pseudomonadota	Gammaproteobacteria	Burkholderiales	Burkholderiaceae	CTSOIL-112	CTSOIL-112 sp017986195	NA	NA	NA	NA	NA	NA	V4	Untreated wastewater	PP	August	4 weeks	2021	8	27	Raw WW	82.25358519476168	1.2820512820512822	0.49265088989738054	0.01893133201241918	1589172	226	226	53809	53809	10803	10803	7031.734513274337	7031.734513274337	0.8997691879796523	11	1658
V5_EKDN230028457-1A_HKTTNDSX7_L4.33	Bacteria	Pseudomonadota	Gammaproteobacteria	Burkholderiales	Burkholderiaceae	CTSOIL-112	CTSOIL-112 sp017986195	NA	NA	NA	NA	NA	NA	V5	Untreated wastewater	PVC	August	4 weeks	2021	8	27	Raw WW	88.29411329411329	2.43661567190979	0.492595128787572	0.019293506700578115	1629738	230	230	53887	53887	10912	10912	7085.817391304347	7085.817391304347	0.8996114712917046	11	1706
V6_EKDN230028458-1A_HKTTNDSX7_L4.34	Bacteria	Pseudomonadota	Gammaproteobacteria	Burkholderiales	Burkholderiaceae	CTSOIL-112	CTSOIL-112 sp017986195	NA	NA	NA	NA	NA	NA	V6	Untreated wastewater	PEHD	August	4 weeks	2021	8	27	Raw WW	88.51390983743924	4.298642533936651	0.49168858117565234	0.0208313782137861	1739715	277	277	62805	62805	8914	8914	6280.559566787004	6280.559566787004	0.9014493753287176	11	1832
V3_EKDN230028455-1A_HKTC2DSX7_L4.112	Bacteria	Pseudomonadota	Gammaproteobacteria	Burkholderiales	Aquaspirillaceae	Rivicola		NA	NA	NA	NA	NA	NA	V3	Untreated wastewater	PEHD	September	2 weeks	2021	9	28	Raw WW	93.96681749622925	2.4016814703089215	0.580105316754798	0.02401592705855095	2268395	220	220	57186	57186	13998	13998	10310.886363636364	10310.886363636364	0.8756239543818427	11	2155
V8_EKDN230028460-1A_HJH72DSX7_L2.14	Bacteria	Pseudomonadota	Gammaproteobacteria	Beggiatoales	Beggiatoaceae	DYRG01		NA	NA	NA	NA	NA	NA	V8	Treated wastewater	PVC	September	2 weeks	2021	9	28	Treated WW	87.5873665193777	4.34539052496799	0.3720997736384503	0.025859405468644462	3024807	417	417	43907	43907	9874	9874	7253.73381294964	7253.73381294964	0.9068823234011294	11	3159
V10_EKDN230028462-1A_HKTTNDSX7_L4.120	Bacteria	Pseudomonadota	Gammaproteobacteria	Beggiatoales	Beggiatoaceae	DYNO01		NA	NA	NA	NA	NA	NA	V10	Treated wastewater	PP	September	4 weeks	2021	9	28	Treated WW	91.85570493669084	2.773306505700872	0.4295282693914013	0.016906918389890276	3463481	192	192	75788	75788	30365	30365	18038.963541666668	18038.963541666668	0.8809310632857521	11	3083
V10_EKDN230028462-1A_HKTTNDSX7_L4.123	Bacteria	Pseudomonadota	Gammaproteobacteria	Beggiatoales	Beggiatoaceae	DYNO01		NA	NA	NA	NA	NA	NA	V10	Treated wastewater	PP	September	4 weeks	2021	9	28	Treated WW	94.52589273011809	2.3108421772464856	0.43326900055449546	0.015380752432982684	3302101	102	102	143472	143472	49984	49984	32373.539215686276	32373.539215686276	0.8691502773537212	11	2802
V11_EKDN230028463-1A_HKTTNDSX7_L4.31	Bacteria	Pseudomonadota	Gammaproteobacteria	Beggiatoales	Beggiatoaceae	DYNO01		NA	NA	NA	NA	NA	NA	V11	Treated wastewater	PVC	September	4 weeks	2021	9	28	Treated WW	94.04573908095034	1.8198406123012585	0.43229841291941445	0.015595952341309349	3246401	97	97	146495	146495	53335	53335	33468.051546391755	33468.051546391755	0.8674273449275058	11	2779
V12_EKDN230028464-1A_HKTTNDSX7_L4.83	Bacteria	Pseudomonadota	Gammaproteobacteria	Beggiatoales	Beggiatoaceae	DYNO01		NA	NA	NA	NA	NA	NA	V12	Treated wastewater	PEHD	September	4 weeks	2021	9	28	Treated WW	93.89165055693638	1.5674931944608832	0.4329471871592783	0.012697374007467545	3305484	111	111	123529	123529	56030	56030	29779.135135135137	29779.135135135137	0.8687236120338202	11	2848
V12_EKDN230028464-1A_HKTTNDSX7_L4.87	Bacteria	Pseudomonadota	Gammaproteobacteria	Beggiatoales	Beggiatoaceae	DYNO01		NA	NA	NA	NA	NA	NA	V12	Treated wastewater	PEHD	September	4 weeks	2021	9	28	Treated WW	86.7011770563966	4.002205635775437	0.43051740135718447	0.017888229315731342	3122199	531	531	38816	38816	7661	7661	5879.847457627118	5879.847457627118	0.883709526522813	11	3041
V7_EKDN230028459-1A_HKTTNDSX7_L4.109	Bacteria	Pseudomonadota	Gammaproteobacteria	Beggiatoales	Beggiatoaceae	DYNO01		NA	NA	NA	NA	NA	NA	V7	Treated wastewater	PP	September	2 weeks	2021	9	28	Treated WW	88.56970103448977	7.276995305164319	0.428730566864613	0.01707082137569353	3486635	130	130	152464	152464	42731	42731	26820.26923076923	26820.26923076923	0.8810523613742189	11	3062
V7_EKDN230028459-1A_HKTTNDSX7_L4.31	Bacteria	Pseudomonadota	Gammaproteobacteria	Beggiatoales	Beggiatoaceae	DYNO01		NA	NA	NA	NA	NA	NA	V7	Treated wastewater	PP	September	2 weeks	2021	9	28	Treated WW	86.8861146678048	6.098847989900186	0.43358831350473986	0.013505101258844491	3185215	109	109	123995	123995	46688	46688	29222.155963302754	29222.155963302754	0.867944550053921	11	2734
V9_EKDN230028461-1A_HKTTNDSX7_L4.112	Bacteria	Pseudomonadota	Gammaproteobacteria	Beggiatoales	Beggiatoaceae	DYNO01		NA	NA	NA	NA	NA	NA	V9	Treated wastewater	PEHD	September	2 weeks	2021	9	28	Treated WW	91.14543843572426	7.920611906734525	0.4297035205653498	0.017605784807707726	3566217	189	189	89442	89442	26064	26064	18868.873015873014	18868.873015873014	0.8807436563731259	11	3139
V9_EKDN230028461-1A_HKTTNDSX7_L4.45	Bacteria	Pseudomonadota	Gammaproteobacteria	Beggiatoales	Beggiatoaceae	DYNO01		NA	NA	NA	NA	NA	NA	V9	Treated wastewater	PEHD	September	2 weeks	2021	9	28	Treated WW	88.79310344827586	8.620689655172415	0.4328380901972522	0.018376154487445045	3143843	102	102	122428	122428	49523	49523	30821.99019607843	30821.99019607843	0.8699228937322888	11	2713
V11_EKDN230028463-1A_HKTTNDSX7_L4.49	Bacteria	Pseudomonadota	Alphaproteobacteria	UBA9219	UBA9219			NA	NA	NA	NA	NA	NA	V11	Treated wastewater	PVC	September	4 weeks	2021	9	28	Treated WW	87.33208567269702	0.5822416302765647	0.5115157464779123	0.016265573543804097	1963963	55	55	146611	146611	84385	84385	35708.41818181818	35708.41818181818	0.8986263997845173	11	1880
V12_EKDN230028464-1A_HKTTNDSX7_L4.16	Bacteria	Pseudomonadota	Alphaproteobacteria	UBA9219	UBA9219			NA	NA	NA	NA	NA	NA	V12	Treated wastewater	PEHD	September	4 weeks	2021	9	28	Treated WW	84.2119329945417	1.0144927536231882	0.5124024142434522	0.015233564003216592	1917288	53	53	146611	146611	77456	77456	36175.24528301887	36175.24528301887	0.9000671782225728	11	1833
R11_EKDN230028439-1A_HKTC2DSX7_L3.24	Bacteria	Pseudomonadota	Alphaproteobacteria	UBA1280	UBA6156	RFNJ01		NA	NA	NA	NA	NA	NA	R11	Lier river loc2	PVC	June	4 weeks	2021	6	28	Lier river loc2	86.84640522875817	1.9607843137254901	0.5787883995251514	0.018609491175237424	1140574	139	139	31937	31937	10445	10445	8205.568345323742	8205.568345323742	0.9114437116749987	11	1294
R1_EKDN230028429-1A_HKTC2DSX7_L3.50	Bacteria	Pseudomonadota	Alphaproteobacteria	Sphingomonadales	Sphingomonadaceae	Sphingorhabdus_B		MNAHPHOG_00567	bla	subclass B3 metallo-beta-lactamase	core	BETA-LACTAM	BETA-LACTAM	R1	Lier river loc1	PP	June	2 weeks	2021	6	17	Lier river loc1	82.30946282743109	5.107264748902974	0.5613412166267747	0.016197948041090843	3028176	600	600	25919	25919	6541	6541	5046.96	5046.96	0.9234278324641633	11	3409
R1_EKDN230028429-1A_HKTC2DSX7_L3.50	Bacteria	Pseudomonadota	Alphaproteobacteria	Sphingomonadales	Sphingomonadaceae	Sphingorhabdus_B		MNAHPHOG_00228	bla	class A beta-lactamase	core	BETA-LACTAM	BETA-LACTAM	R1	Lier river loc1	PP	June	2 weeks	2021	6	17	Lier river loc1	82.30946282743109	5.107264748902974	0.5613412166267747	0.016197948041090843	3028176	600	600	25919	25919	6541	6541	5046.96	5046.96	0.9234278324641633	11	3409
R3_EKDN230028431-1A_HKTC2DSX7_L3.33	Bacteria	Pseudomonadota	Alphaproteobacteria	Sphingomonadales	Sphingomonadaceae	Sphingorhabdus_B		BEBGDDOM_01926	bla	subclass B3 metallo-beta-lactamase	core	BETA-LACTAM	BETA-LACTAM	R3	Lier river loc1	PEHD	June	2 weeks	2021	6	17	Lier river loc1	85.8346637858784	5.134080936128718	0.5600630482892579	0.016354617725957293	2826405	567	567	30301	30301	6287	6287	4984.841269841269	4984.841269841269	0.9247981092589349	11	3200
R3_EKDN230028431-1A_HKTC2DSX7_L3.33	Bacteria	Pseudomonadota	Alphaproteobacteria	Sphingomonadales	Sphingomonadaceae	Sphingorhabdus_B		BEBGDDOM_01631	bla	class A beta-lactamase	core	BETA-LACTAM	BETA-LACTAM	R3	Lier river loc1	PEHD	June	2 weeks	2021	6	17	Lier river loc1	85.8346637858784	5.134080936128718	0.5600630482892579	0.016354617725957293	2826405	567	567	30301	30301	6287	6287	4984.841269841269	4984.841269841269	0.9247981092589349	11	3200
R4_EKDN230028432-1A_HKTC2DSX7_L3.76	Bacteria	Pseudomonadota	Alphaproteobacteria	Sphingomonadales	Sphingomonadaceae	Sphingorhabdus_B		FDLHHOMN_01154	bla	subclass B3 metallo-beta-lactamase	core	BETA-LACTAM	BETA-LACTAM	R4	Lier river loc2	PP	June	2 weeks	2021	6	17	Lier river loc2	81.41152251571846	6.83975296603283	0.5614611193490612	0.01625201240420886	2920090	630	630	31050	31050	5619	5619	4635.063492063492	4635.063492063492	0.922527387854484	11	3319
R4_EKDN230028432-1A_HKTC2DSX7_L3.76	Bacteria	Pseudomonadota	Alphaproteobacteria	Sphingomonadales	Sphingomonadaceae	Sphingorhabdus_B		FDLHHOMN_00348	bla	class A beta-lactamase	core	BETA-LACTAM	BETA-LACTAM	R4	Lier river loc2	PP	June	2 weeks	2021	6	17	Lier river loc2	81.41152251571846	6.83975296603283	0.5614611193490612	0.01625201240420886	2920090	630	630	31050	31050	5619	5619	4635.063492063492	4635.063492063492	0.922527387854484	11	3319
R12_EKDN230028440-1A_HKTC2DSX7_L3.60	Bacteria	Pseudomonadota	Alphaproteobacteria	Sphingomonadales	Sphingomonadaceae	Novosphingobium		EIDGOEOF_02217	bla	class A beta-lactamase	core	BETA-LACTAM	BETA-LACTAM	R12	Lier river loc2	PEHD	June	4 weeks	2021	6	28	Lier river loc2	84.46409921916849	5.715098326019827	0.6376487290178148	0.01394864540680138	2985211	294	294	58294	58294	15749	15749	10153.778911564626	10153.778911564626	0.9243504060516995	11	3084
R12_EKDN230028440-1A_HKTC2DSX7_L3.60	Bacteria	Pseudomonadota	Alphaproteobacteria	Sphingomonadales	Sphingomonadaceae	Novosphingobium		EIDGOEOF_01489	bla	subclass B3 metallo-beta-lactamase	core	BETA-LACTAM	BETA-LACTAM	R12	Lier river loc2	PEHD	June	4 weeks	2021	6	28	Lier river loc2	84.46409921916849	5.715098326019827	0.6376487290178148	0.01394864540680138	2985211	294	294	58294	58294	15749	15749	10153.778911564626	10153.778911564626	0.9243504060516995	11	3084
R12_EKDN230028440-1A_HKTC2DSX7_L3.61	Bacteria	Pseudomonadota	Alphaproteobacteria	Sphingomonadales	Sphingomonadaceae	Novosphingobium		BOJMOLCP_01629	bla	subclass B3 metallo-beta-lactamase	core	BETA-LACTAM	BETA-LACTAM	R12	Lier river loc2	PEHD	June	4 weeks	2021	6	28	Lier river loc2	87.53582227181907	7.139606695920689	0.6550096738490172	0.017114083395855788	3507394	491	491	47357	47357	10399	10399	7143.3686354378815	7143.3686354378815	0.9223642966829504	11	3610
R12_EKDN230028440-1A_HKTC2DSX7_L3.61	Bacteria	Pseudomonadota	Alphaproteobacteria	Sphingomonadales	Sphingomonadaceae	Novosphingobium		BOJMOLCP_01450	aac(6')	aminoglycoside 6'-N-acetyltransferase	core	AMINOGLYCOSIDE	AMINOGLYCOSIDE	R12	Lier river loc2	PEHD	June	4 weeks	2021	6	28	Lier river loc2	87.53582227181907	7.139606695920689	0.6550096738490172	0.017114083395855788	3507394	491	491	47357	47357	10399	10399	7143.3686354378815	7143.3686354378815	0.9223642966829504	11	3610
R16_EKDN230028444-1A_HKTC2DSX7_L3.54	Bacteria	Pseudomonadota	Alphaproteobacteria	Sphingomonadales	Sphingomonadaceae	Novosphingobium		BJNONJFJ_02534	aac(6')	aminoglycoside 6'-N-acetyltransferase	core	AMINOGLYCOSIDE	AMINOGLYCOSIDE	R16	Lier river loc2	PP	September	2 weeks	2021	9	14	Lier river loc2	87.29971583213904	3.482041280676093	0.6309469275451156	0.01722152993104026	2730927	476	476	31811	31811	8166	8166	5737.241596638655	5737.241596638655	0.9269277428506877	11	3113
R16_EKDN230028444-1A_HKTC2DSX7_L3.54	Bacteria	Pseudomonadota	Alphaproteobacteria	Sphingomonadales	Sphingomonadaceae	Novosphingobium		BJNONJFJ_01461	bla	class A beta-lactamase	core	BETA-LACTAM	BETA-LACTAM	R16	Lier river loc2	PP	September	2 weeks	2021	9	14	Lier river loc2	87.29971583213904	3.482041280676093	0.6309469275451156	0.01722152993104026	2730927	476	476	31811	31811	8166	8166	5737.241596638655	5737.241596638655	0.9269277428506877	11	3113
R19_EKDN230028447-1A_HKTC2DSX7_L3.5	Bacteria	Pseudomonadota	Alphaproteobacteria	Sphingomonadales	Sphingomonadaceae	Novosphingobium		GBOFKEBA_00273	aac(6')	aminoglycoside 6'-N-acetyltransferase	core	AMINOGLYCOSIDE	AMINOGLYCOSIDE	R19	Lier river loc1	PP	September	4 weeks	2021	9	28	Lier river loc1	86.77299133532821	4.90465355653069	0.632163967399198	0.015806195877119622	2719565	476	476	30975	30975	7459	7459	5713.371848739495	5713.371848739495	0.9279031756917007	11	3074
R19_EKDN230028447-1A_HKTC2DSX7_L3.5	Bacteria	Pseudomonadota	Alphaproteobacteria	Sphingomonadales	Sphingomonadaceae	Novosphingobium		GBOFKEBA_00110	bla	class A beta-lactamase	core	BETA-LACTAM	BETA-LACTAM	R19	Lier river loc1	PP	September	4 weeks	2021	9	28	Lier river loc1	86.77299133532821	4.90465355653069	0.632163967399198	0.015806195877119622	2719565	476	476	30975	30975	7459	7459	5713.371848739495	5713.371848739495	0.9279031756917007	11	3074
R3_EKDN230028431-1A_HKTC2DSX7_L3.9	Bacteria	Pseudomonadota	Alphaproteobacteria	Sphingomonadales	Sphingomonadaceae	Novosphingobium		KMIAGLMD_02412	bla	subclass B3 metallo-beta-lactamase	core	BETA-LACTAM	BETA-LACTAM	R3	Lier river loc1	PEHD	June	2 weeks	2021	6	17	Lier river loc1	80.24127325974344	5.056070209653828	0.6581924978500088	0.014358386036075158	3126757	479	479	32761	32761	8583	8583	6527.676409185804	6527.676409185804	0.9251867030280895	11	3246
R3_EKDN230028431-1A_HKTC2DSX7_L3.9	Bacteria	Pseudomonadota	Alphaproteobacteria	Sphingomonadales	Sphingomonadaceae	Novosphingobium		KMIAGLMD_01791	aac(6')	aminoglycoside 6'-N-acetyltransferase	core	AMINOGLYCOSIDE	AMINOGLYCOSIDE	R3	Lier river loc1	PEHD	June	2 weeks	2021	6	17	Lier river loc1	80.24127325974344	5.056070209653828	0.6581924978500088	0.014358386036075158	3126757	479	479	32761	32761	8583	8583	6527.676409185804	6527.676409185804	0.9251867030280895	11	3246
R3_EKDN230028431-1A_HKTC2DSX7_L3.9	Bacteria	Pseudomonadota	Alphaproteobacteria	Sphingomonadales	Sphingomonadaceae	Novosphingobium		KMIAGLMD_00350	bla	class A beta-lactamase	core	BETA-LACTAM	BETA-LACTAM	R3	Lier river loc1	PEHD	June	2 weeks	2021	6	17	Lier river loc1	80.24127325974344	5.056070209653828	0.6581924978500088	0.014358386036075158	3126757	479	479	32761	32761	8583	8583	6527.676409185804	6527.676409185804	0.9251867030280895	11	3246
R6_EKDN230028434-1A_HKTC2DSX7_L3.43	Bacteria	Pseudomonadota	Alphaproteobacteria	Sphingomonadales	Sphingomonadaceae	Novosphingobium		LLFFJIOJ_01337	bla	class A beta-lactamase	core	BETA-LACTAM	BETA-LACTAM	R6	Lier river loc2	PEHD	June	2 weeks	2021	6	17	Lier river loc2	88.7370898302438	3.372338696570779	0.6363590975070386	0.016751681818543356	3284768	321	321	61914	61914	14595	14595	10232.922118380062	10232.922118380062	0.922529384114799	11	3394
R6_EKDN230028434-1A_HKTC2DSX7_L3.43	Bacteria	Pseudomonadota	Alphaproteobacteria	Sphingomonadales	Sphingomonadaceae	Novosphingobium		LLFFJIOJ_00879	bla	subclass B3 metallo-beta-lactamase	core	BETA-LACTAM	BETA-LACTAM	R6	Lier river loc2	PEHD	June	2 weeks	2021	6	17	Lier river loc2	88.7370898302438	3.372338696570779	0.6363590975070386	0.016751681818543356	3284768	321	321	61914	61914	14595	14595	10232.922118380062	10232.922118380062	0.922529384114799	11	3394
R6_EKDN230028434-1A_HKTC2DSX7_L3.56	Bacteria	Pseudomonadota	Alphaproteobacteria	Sphingomonadales	Sphingomonadaceae	Novosphingobium		BEJJFILE_01571	bla	subclass B3 metallo-beta-lactamase	core	BETA-LACTAM	BETA-LACTAM	R6	Lier river loc2	PEHD	June	2 weeks	2021	6	17	Lier river loc2	83.21833356364576	4.372392870686386	0.6589211502621357	0.013699082008168276	2870650	400	400	36621	36621	10487	10487	7176.625	7176.625	0.9262080016720952	11	2958
R6_EKDN230028434-1A_HKTC2DSX7_L3.56	Bacteria	Pseudomonadota	Alphaproteobacteria	Sphingomonadales	Sphingomonadaceae	Novosphingobium		BEJJFILE_00581	bla	class A beta-lactamase	core	BETA-LACTAM	BETA-LACTAM	R6	Lier river loc2	PEHD	June	2 weeks	2021	6	17	Lier river loc2	83.21833356364576	4.372392870686386	0.6589211502621357	0.013699082008168276	2870650	400	400	36621	36621	10487	10487	7176.625	7176.625	0.9262080016720952	11	2958
V10_EKDN230028462-1A_HKTTNDSX7_L4.13	Bacteria	Pseudomonadota	Alphaproteobacteria	Sphingomonadales	Sphingomonadaceae	Novosphingobium		MDJFKGCB_02831	bla	class A beta-lactamase	core	BETA-LACTAM	BETA-LACTAM	V10	Treated wastewater	PP	September	4 weeks	2021	9	28	Treated WW	97.45733788395904	0.7806490059049785	0.6255123472007682	0.014335001259456033	3646697	147	147	146689	146689	35364	35364	24807.462585034013	24807.462585034013	0.9190308380433033	11	3592
V10_EKDN230028462-1A_HKTTNDSX7_L4.13	Bacteria	Pseudomonadota	Alphaproteobacteria	Sphingomonadales	Sphingomonadaceae	Novosphingobium		MDJFKGCB_01658	bla	subclass B3 metallo-beta-lactamase	core	BETA-LACTAM	BETA-LACTAM	V10	Treated wastewater	PP	September	4 weeks	2021	9	28	Treated WW	97.45733788395904	0.7806490059049785	0.6255123472007682	0.014335001259456033	3646697	147	147	146689	146689	35364	35364	24807.462585034013	24807.462585034013	0.9190308380433033	11	3592
V11_EKDN230028463-1A_HKTTNDSX7_L4.61	Bacteria	Pseudomonadota	Alphaproteobacteria	Sphingomonadales	Sphingomonadaceae	Novosphingobium		GIAADEBJ_02453	bla	class A beta-lactamase	core	BETA-LACTAM	BETA-LACTAM	V11	Treated wastewater	PVC	September	4 weeks	2021	9	28	Treated WW	96.68373151308303	2.045072864185492	0.625014128143459	0.01714142354333107	3547883	180	180	116031	116031	29156	29156	19710.46111111111	19710.46111111111	0.9182143266843918	11	3520
V11_EKDN230028463-1A_HKTTNDSX7_L4.61	Bacteria	Pseudomonadota	Alphaproteobacteria	Sphingomonadales	Sphingomonadaceae	Novosphingobium		GIAADEBJ_02232	bla	subclass B3 metallo-beta-lactamase	core	BETA-LACTAM	BETA-LACTAM	V11	Treated wastewater	PVC	September	4 weeks	2021	9	28	Treated WW	96.68373151308303	2.045072864185492	0.625014128143459	0.01714142354333107	3547883	180	180	116031	116031	29156	29156	19710.46111111111	19710.46111111111	0.9182143266843918	11	3520
V11_EKDN230028463-1A_HKTTNDSX7_L4.61	Bacteria	Pseudomonadota	Alphaproteobacteria	Sphingomonadales	Sphingomonadaceae	Novosphingobium		GIAADEBJ_00291	estDL136	chloramphenicol hydrolase	core	PHENICOL	CHLORAMPHENICOL/FLORFENICOL	V11	Treated wastewater	PVC	September	4 weeks	2021	9	28	Treated WW	96.68373151308303	2.045072864185492	0.625014128143459	0.01714142354333107	3547883	180	180	116031	116031	29156	29156	19710.46111111111	19710.46111111111	0.9182143266843918	11	3520
V12_EKDN230028464-1A_HKTTNDSX7_L4.37	Bacteria	Pseudomonadota	Alphaproteobacteria	Sphingomonadales	Sphingomonadaceae	Novosphingobium		FEIDEMAN_03108	bla	class A beta-lactamase	core	BETA-LACTAM	BETA-LACTAM	V12	Treated wastewater	PEHD	September	4 weeks	2021	9	28	Treated WW	98.82252559726962	0.939920905791213	0.6252709619463735	0.01575950986528741	3694707	52	52	501728	501728	140147	140147	71052.05769230769	71052.05769230769	0.918485823097745	11	3569
V12_EKDN230028464-1A_HKTTNDSX7_L4.37	Bacteria	Pseudomonadota	Alphaproteobacteria	Sphingomonadales	Sphingomonadaceae	Novosphingobium		FEIDEMAN_00599	estDL136	chloramphenicol hydrolase	core	PHENICOL	CHLORAMPHENICOL/FLORFENICOL	V12	Treated wastewater	PEHD	September	4 weeks	2021	9	28	Treated WW	98.82252559726962	0.939920905791213	0.6252709619463735	0.01575950986528741	3694707	52	52	501728	501728	140147	140147	71052.05769230769	71052.05769230769	0.918485823097745	11	3569
V12_EKDN230028464-1A_HKTTNDSX7_L4.37	Bacteria	Pseudomonadota	Alphaproteobacteria	Sphingomonadales	Sphingomonadaceae	Novosphingobium		FEIDEMAN_00556	bla	subclass B3 metallo-beta-lactamase	core	BETA-LACTAM	BETA-LACTAM	V12	Treated wastewater	PEHD	September	4 weeks	2021	9	28	Treated WW	98.82252559726962	0.939920905791213	0.6252709619463735	0.01575950986528741	3694707	52	52	501728	501728	140147	140147	71052.05769230769	71052.05769230769	0.918485823097745	11	3569
V1_EKDN230028453-1A_HKTTNDSX7_L4.97	Bacteria	Pseudomonadota	Alphaproteobacteria	Sphingomonadales	Sphingomonadaceae	Novosphingobium		ABNAOPBG_03088	bla	class A beta-lactamase	core	BETA-LACTAM	BETA-LACTAM	V1	Untreated wastewater	PP	September	2 weeks	2021	9	28	Raw WW	99.24914675767918	0.42797551329974537	0.6249976230872548	0.019433657877424942	3733835	53	53	241516	241516	123883	123883	70449.71698113208	70449.71698113208	0.9176474054156115	11	3605
V1_EKDN230028453-1A_HKTTNDSX7_L4.97	Bacteria	Pseudomonadota	Alphaproteobacteria	Sphingomonadales	Sphingomonadaceae	Novosphingobium		ABNAOPBG_01280	bla	subclass B3 metallo-beta-lactamase	core	BETA-LACTAM	BETA-LACTAM	V1	Untreated wastewater	PP	September	2 weeks	2021	9	28	Raw WW	99.24914675767918	0.42797551329974537	0.6249976230872548	0.019433657877424942	3733835	53	53	241516	241516	123883	123883	70449.71698113208	70449.71698113208	0.9176474054156115	11	3605
V1_EKDN230028453-1A_HKTTNDSX7_L4.97	Bacteria	Pseudomonadota	Alphaproteobacteria	Sphingomonadales	Sphingomonadaceae	Novosphingobium		ABNAOPBG_01103	estDL136	chloramphenicol hydrolase	core	PHENICOL	CHLORAMPHENICOL/FLORFENICOL	V1	Untreated wastewater	PP	September	2 weeks	2021	9	28	Raw WW	99.24914675767918	0.42797551329974537	0.6249976230872548	0.019433657877424942	3733835	53	53	241516	241516	123883	123883	70449.71698113208	70449.71698113208	0.9176474054156115	11	3605
V4_EKDN230028456-1A_HKTTNDSX7_L4.119	Bacteria	Pseudomonadota	Alphaproteobacteria	Sphingomonadales	Sphingomonadaceae	Novosphingobium		OJJPEIKE_03426	bla	class A beta-lactamase	core	BETA-LACTAM	BETA-LACTAM	V4	Untreated wastewater	PP	August	4 weeks	2021	8	27	Raw WW	99.24914675767918	0.39953410260577493	0.6239434639870858	0.018260884263126158	3969576	125	125	188818	188818	91559	91559	31756.608	31756.608	0.916473698954246	11	3894
V4_EKDN230028456-1A_HKTTNDSX7_L4.119	Bacteria	Pseudomonadota	Alphaproteobacteria	Sphingomonadales	Sphingomonadaceae	Novosphingobium		OJJPEIKE_02640	bla	subclass B3 metallo-beta-lactamase	core	BETA-LACTAM	BETA-LACTAM	V4	Untreated wastewater	PP	August	4 weeks	2021	8	27	Raw WW	99.24914675767918	0.39953410260577493	0.6239434639870858	0.018260884263126158	3969576	125	125	188818	188818	91559	91559	31756.608	31756.608	0.916473698954246	11	3894
V4_EKDN230028456-1A_HKTTNDSX7_L4.119	Bacteria	Pseudomonadota	Alphaproteobacteria	Sphingomonadales	Sphingomonadaceae	Novosphingobium		OJJPEIKE_02597	estDL136	chloramphenicol hydrolase	core	PHENICOL	CHLORAMPHENICOL/FLORFENICOL	V4	Untreated wastewater	PP	August	4 weeks	2021	8	27	Raw WW	99.24914675767918	0.39953410260577493	0.6239434639870858	0.018260884263126158	3969576	125	125	188818	188818	91559	91559	31756.608	31756.608	0.916473698954246	11	3894
V4_EKDN230028456-1A_HKTTNDSX7_L4.119	Bacteria	Pseudomonadota	Alphaproteobacteria	Sphingomonadales	Sphingomonadaceae	Novosphingobium		OJJPEIKE_00539	floR	chloramphenicol/florfenicol efflux MFS transporter FloR	core	PHENICOL	CHLORAMPHENICOL/FLORFENICOL	V4	Untreated wastewater	PP	August	4 weeks	2021	8	27	Raw WW	99.24914675767918	0.39953410260577493	0.6239434639870858	0.018260884263126158	3969576	125	125	188818	188818	91559	91559	31756.608	31756.608	0.916473698954246	11	3894
V5_EKDN230028457-1A_HKTTNDSX7_L4.21	Bacteria	Pseudomonadota	Alphaproteobacteria	Sphingomonadales	Sphingomonadaceae	Novosphingobium		FDGPIGCN_03307	bla	subclass B3 metallo-beta-lactamase	core	BETA-LACTAM	BETA-LACTAM	V5	Untreated wastewater	PVC	August	4 weeks	2021	8	27	Raw WW	96.21404193076548	1.500623002329487	0.6254517251024946	0.016075028216629636	3539210	336	336	79511	79511	15519	15519	10533.363095238095	10533.363095238095	0.9184998912186618	11	3639
V5_EKDN230028457-1A_HKTTNDSX7_L4.21	Bacteria	Pseudomonadota	Alphaproteobacteria	Sphingomonadales	Sphingomonadaceae	Novosphingobium		FDGPIGCN_02778	estDL136	chloramphenicol hydrolase	core	PHENICOL	CHLORAMPHENICOL/FLORFENICOL	V5	Untreated wastewater	PVC	August	4 weeks	2021	8	27	Raw WW	96.21404193076548	1.500623002329487	0.6254517251024946	0.016075028216629636	3539210	336	336	79511	79511	15519	15519	10533.363095238095	10533.363095238095	0.9184998912186618	11	3639
V5_EKDN230028457-1A_HKTTNDSX7_L4.21	Bacteria	Pseudomonadota	Alphaproteobacteria	Sphingomonadales	Sphingomonadaceae	Novosphingobium		FDGPIGCN_01410	bla	class A beta-lactamase	core	BETA-LACTAM	BETA-LACTAM	V5	Untreated wastewater	PVC	August	4 weeks	2021	8	27	Raw WW	96.21404193076548	1.500623002329487	0.6254517251024946	0.016075028216629636	3539210	336	336	79511	79511	15519	15519	10533.363095238095	10533.363095238095	0.9184998912186618	11	3639
V6_EKDN230028458-1A_HKTTNDSX7_L4.106	Bacteria	Pseudomonadota	Alphaproteobacteria	Sphingomonadales	Sphingomonadaceae	Novosphingobium		KPODKKBL_03410	bla	class A beta-lactamase	core	BETA-LACTAM	BETA-LACTAM	V6	Untreated wastewater	PEHD	August	4 weeks	2021	8	27	Raw WW	87.32990124377396	4.739693374505661	0.6249261744766756	0.01935027412356362	3360965	743	743	68034	68034	5509	5509	4523.506056527591	4523.506056527591	0.9186132554192025	11	3765
V6_EKDN230028458-1A_HKTTNDSX7_L4.106	Bacteria	Pseudomonadota	Alphaproteobacteria	Sphingomonadales	Sphingomonadaceae	Novosphingobium		KPODKKBL_00637	estDL136	chloramphenicol hydrolase	core	PHENICOL	CHLORAMPHENICOL/FLORFENICOL	V6	Untreated wastewater	PEHD	August	4 weeks	2021	8	27	Raw WW	87.32990124377396	4.739693374505661	0.6249261744766756	0.01935027412356362	3360965	743	743	68034	68034	5509	5509	4523.506056527591	4523.506056527591	0.9186132554192025	11	3765
V6_EKDN230028458-1A_HKTTNDSX7_L4.106	Bacteria	Pseudomonadota	Alphaproteobacteria	Sphingomonadales	Sphingomonadaceae	Novosphingobium		KPODKKBL_00069	bla	class A beta-lactamase	core	BETA-LACTAM	BETA-LACTAM	V6	Untreated wastewater	PEHD	August	4 weeks	2021	8	27	Raw WW	87.32990124377396	4.739693374505661	0.6249261744766756	0.01935027412356362	3360965	743	743	68034	68034	5509	5509	4523.506056527591	4523.506056527591	0.9186132554192025	11	3765
V8_EKDN230028460-1A_HJH72DSX7_L2.11	Bacteria	Pseudomonadota	Alphaproteobacteria	Sphingomonadales	Sphingomonadaceae	Novosphingobium		KCOOHEGE_00709	bla	subclass B3 metallo-beta-lactamase	core	BETA-LACTAM	BETA-LACTAM	V8	Treated wastewater	PVC	September	2 weeks	2021	9	28	Treated WW	98.11149032992036	0.939920905791213	0.6256280067424854	0.013315484923803725	3657405	68	68	205610	205610	84041	84041	53785.367647058825	53785.367647058825	0.918611693263393	11	3550
V8_EKDN230028460-1A_HJH72DSX7_L2.11	Bacteria	Pseudomonadota	Alphaproteobacteria	Sphingomonadales	Sphingomonadaceae	Novosphingobium		KCOOHEGE_00666	estDL136	chloramphenicol hydrolase	core	PHENICOL	CHLORAMPHENICOL/FLORFENICOL	V8	Treated wastewater	PVC	September	2 weeks	2021	9	28	Treated WW	98.11149032992036	0.939920905791213	0.6256280067424854	0.013315484923803725	3657405	68	68	205610	205610	84041	84041	53785.367647058825	53785.367647058825	0.918611693263393	11	3550
V8_EKDN230028460-1A_HJH72DSX7_L2.11	Bacteria	Pseudomonadota	Alphaproteobacteria	Sphingomonadales	Sphingomonadaceae	Novosphingobium		KCOOHEGE_00493	bla	class A beta-lactamase	core	BETA-LACTAM	BETA-LACTAM	V8	Treated wastewater	PVC	September	2 weeks	2021	9	28	Treated WW	98.11149032992036	0.939920905791213	0.6256280067424854	0.013315484923803725	3657405	68	68	205610	205610	84041	84041	53785.367647058825	53785.367647058825	0.918611693263393	11	3550
V9_EKDN230028461-1A_HKTTNDSX7_L4.145	Bacteria	Pseudomonadota	Alphaproteobacteria	Sphingomonadales	Sphingomonadaceae	Novosphingobium		EKHLGIND_02960	estDL136	chloramphenicol hydrolase	core	PHENICOL	CHLORAMPHENICOL/FLORFENICOL	V9	Treated wastewater	PEHD	September	2 weeks	2021	9	28	Treated WW	95.49488054607508	1.2925943983964463	0.6254716342574238	0.013587004094971622	3619595	38	38	318173	318173	179142	179142	95252.5	95252.5	0.9178322436626197	11	3481
V9_EKDN230028461-1A_HKTTNDSX7_L4.145	Bacteria	Pseudomonadota	Alphaproteobacteria	Sphingomonadales	Sphingomonadaceae	Novosphingobium		EKHLGIND_02180	bla	subclass B3 metallo-beta-lactamase	core	BETA-LACTAM	BETA-LACTAM	V9	Treated wastewater	PEHD	September	2 weeks	2021	9	28	Treated WW	95.49488054607508	1.2925943983964463	0.6254716342574238	0.013587004094971622	3619595	38	38	318173	318173	179142	179142	95252.5	95252.5	0.9178322436626197	11	3481
V9_EKDN230028461-1A_HKTTNDSX7_L4.145	Bacteria	Pseudomonadota	Alphaproteobacteria	Sphingomonadales	Sphingomonadaceae	Novosphingobium		EKHLGIND_01840	bla	class A beta-lactamase	core	BETA-LACTAM	BETA-LACTAM	V9	Treated wastewater	PEHD	September	2 weeks	2021	9	28	Treated WW	95.49488054607508	1.2925943983964463	0.6254716342574238	0.013587004094971622	3619595	38	38	318173	318173	179142	179142	95252.5	95252.5	0.9178322436626197	11	3481
R10_EKDN230028438-1A_HKTC2DSX7_L3.3	Bacteria	Pseudomonadota	Alphaproteobacteria	Sphingomonadales	Sphingomonadaceae	Novosphingobium		NA	NA	NA	NA	NA	NA	R10	Lier river loc2	PP	June	4 weeks	2021	6	28	Lier river loc2	87.41551227999733	4.852917276125467	0.6485319053462154	0.011173456037217765	3021876	115	115	141453	141453	60023	60023	26277.182608695653	26277.182608695653	0.9300159900670973	11	3037
R10_EKDN230028438-1A_HKTC2DSX7_L3.29	Bacteria	Pseudomonadota	Alphaproteobacteria	Sphingomonadales	Sphingomonadaceae	Aquisediminimonas		OLOJMAHE_03406	bla	class A beta-lactamase	core	BETA-LACTAM	BETA-LACTAM	R10	Lier river loc2	PP	June	4 weeks	2021	6	28	Lier river loc2	90.97767186303625	3.852321360853784	0.5791070214426196	0.016230338183441606	3506288	330	330	68864	68864	17603	17603	10625.115151515152	10625.115151515152	0.9252896510497711	11	3648
R11_EKDN230028439-1A_HKTC2DSX7_L3.14	Bacteria	Pseudomonadota	Alphaproteobacteria	Sphingomonadales	Sphingomonadaceae	Aquisediminimonas		PHPDICGF_03087	bla	class A beta-lactamase	core	BETA-LACTAM	BETA-LACTAM	R11	Lier river loc2	PVC	June	4 weeks	2021	6	28	Lier river loc2	93.01354671561457	2.608483666504144	0.5783537562214057	0.017887867136634625	3601678	317	317	71801	71801	18091	18091	11361.76025236593	11361.76025236593	0.925675199171053	11	3727
R11_EKDN230028439-1A_HKTC2DSX7_L3.14	Bacteria	Pseudomonadota	Alphaproteobacteria	Sphingomonadales	Sphingomonadaceae	Aquisediminimonas		PHPDICGF_01113	bla	subclass B3 metallo-beta-lactamase	core	BETA-LACTAM	BETA-LACTAM	R11	Lier river loc2	PVC	June	4 weeks	2021	6	28	Lier river loc2	93.01354671561457	2.608483666504144	0.5783537562214057	0.017887867136634625	3601678	317	317	71801	71801	18091	18091	11361.76025236593	11361.76025236593	0.925675199171053	11	3727
R12_EKDN230028440-1A_HKTC2DSX7_L3.16	Bacteria	Pseudomonadota	Alphaproteobacteria	Sphingomonadales	Sphingomonadaceae	Aquisediminimonas		ELLAODAJ_02899	bla	class A beta-lactamase	core	BETA-LACTAM	BETA-LACTAM	R12	Lier river loc2	PEHD	June	4 weeks	2021	6	28	Lier river loc2	91.48837009206413	3.638306082594378	0.5793988462171668	0.015953802169686032	3559422	329	329	67044	67044	18827	18827	10818.911854103344	10818.911854103344	0.9272047540302892	11	3661
R12_EKDN230028440-1A_HKTC2DSX7_L3.16	Bacteria	Pseudomonadota	Alphaproteobacteria	Sphingomonadales	Sphingomonadaceae	Aquisediminimonas		ELLAODAJ_02662	bla	subclass B3 metallo-beta-lactamase	core	BETA-LACTAM	BETA-LACTAM	R12	Lier river loc2	PEHD	June	4 weeks	2021	6	28	Lier river loc2	91.48837009206413	3.638306082594378	0.5793988462171668	0.015953802169686032	3559422	329	329	67044	67044	18827	18827	10818.911854103344	10818.911854103344	0.9272047540302892	11	3661
R18_EKDN230028446-1A_HKTC2DSX7_L3.13	Bacteria	Pseudomonadota	Alphaproteobacteria	Sphingomonadales	Sphingomonadaceae	Aquisediminimonas		PPNODFFB_02695	bla	class A beta-lactamase	core	BETA-LACTAM	BETA-LACTAM	R18	Lier river loc2	PEHD	September	2 weeks	2021	9	14	Lier river loc2	95.07246376811595	3.749670619235837	0.5793954830212247	0.0170552800604209	3852398	444	444	77188	77188	13538	13538	8676.572072072073	8676.572072072073	0.9248398010797431	11	4093
R18_EKDN230028446-1A_HKTC2DSX7_L3.13	Bacteria	Pseudomonadota	Alphaproteobacteria	Sphingomonadales	Sphingomonadaceae	Aquisediminimonas		PPNODFFB_01580	bla	subclass B3 metallo-beta-lactamase	core	BETA-LACTAM	BETA-LACTAM	R18	Lier river loc2	PEHD	September	2 weeks	2021	9	14	Lier river loc2	95.07246376811595	3.749670619235837	0.5793954830212247	0.0170552800604209	3852398	444	444	77188	77188	13538	13538	8676.572072072073	8676.572072072073	0.9248398010797431	11	4093
R24_EKDN230028452-1A_HKTTNDSX7_L4.41	Bacteria	Pseudomonadota	Alphaproteobacteria	Sphingomonadales	Sphingomonadaceae	Aquisediminimonas		HFJDPAEC_02907	bla	subclass B3 metallo-beta-lactamase	core	BETA-LACTAM	BETA-LACTAM	R24	Lier river loc2	PEHD	September	4 weeks	2021	9	28	Lier river loc2	95.59268075831015	7.034558160838024	0.5779633937485449	0.017531221858074333	4054608	531	531	59301	59301	12431	12431	7635.796610169492	7635.796610169492	0.9205045222620781	11	4407
R24_EKDN230028452-1A_HKTTNDSX7_L4.41	Bacteria	Pseudomonadota	Alphaproteobacteria	Sphingomonadales	Sphingomonadaceae	Aquisediminimonas		HFJDPAEC_00701	bla	class A beta-lactamase	core	BETA-LACTAM	BETA-LACTAM	R24	Lier river loc2	PEHD	September	4 weeks	2021	9	28	Lier river loc2	95.59268075831015	7.034558160838024	0.5779633937485449	0.017531221858074333	4054608	531	531	59301	59301	12431	12431	7635.796610169492	7635.796610169492	0.9205045222620781	11	4407
R2_EKDN230028430-1A_HKTC2DSX7_L3.13	Bacteria	Pseudomonadota	Alphaproteobacteria	Sphingomonadales	Sphingomonadaceae	Aquisediminimonas		AACJDODA_02821	bla	subclass B3 metallo-beta-lactamase	core	BETA-LACTAM	BETA-LACTAM	R2	Lier river loc1	PVC	June	2 weeks	2021	6	17	Lier river loc1	96.06794563931685	4.03624248334146	0.5785796428672128	0.019905248379784125	3653039	410	410	81944	81944	14598	14598	8909.851219512195	8909.851219512195	0.9215970593251263	11	3857
R2_EKDN230028430-1A_HKTC2DSX7_L3.13	Bacteria	Pseudomonadota	Alphaproteobacteria	Sphingomonadales	Sphingomonadaceae	Aquisediminimonas		AACJDODA_02494	bla	class A beta-lactamase	core	BETA-LACTAM	BETA-LACTAM	R2	Lier river loc1	PVC	June	2 weeks	2021	6	17	Lier river loc1	96.06794563931685	4.03624248334146	0.5785796428672128	0.019905248379784125	3653039	410	410	81944	81944	14598	14598	8909.851219512195	8909.851219512195	0.9215970593251263	11	3857
R3_EKDN230028431-1A_HKTC2DSX7_L3.44	Bacteria	Pseudomonadota	Alphaproteobacteria	Sphingomonadales	Sphingomonadaceae	Aquisediminimonas		NA	NA	NA	NA	NA	NA	R3	Lier river loc1	PEHD	June	2 weeks	2021	6	17	Lier river loc1	87.70750988142294	7.536231884057971	0.58455066303566094	0.016039685050918264	3093725	329	329	44475	44475	15396	15396	9403.419452887538	9403.419452887538	0.9269288640716289	11	3321
R3_EKDN230028431-1A_HKTC2DSX7_L3.55	Bacteria	Pseudomonadota	Alphaproteobacteria	Sphingomonadales	Sphingomonadaceae	Aquisediminimonas		BJADDCEE_01402	bla	subclass B3 metallo-beta-lactamase	core	BETA-LACTAM	BETA-LACTAM	R3	Lier river loc1	PEHD	June	2 weeks	2021	6	17	Lier river loc1	92.24637681159419	5.955204216073781	0.5786805227342927	0.015411170722959342	3493247	293	293	90550	90550	20544	20544	11922.34470989761	11922.34470989761	0.9258420604096991	11	3585
R3_EKDN230028431-1A_HKTC2DSX7_L3.55	Bacteria	Pseudomonadota	Alphaproteobacteria	Sphingomonadales	Sphingomonadaceae	Aquisediminimonas		BJADDCEE_00495	bla	class A beta-lactamase	core	BETA-LACTAM	BETA-LACTAM	R3	Lier river loc1	PEHD	June	2 weeks	2021	6	17	Lier river loc1	92.24637681159419	5.955204216073781	0.5786805227342927	0.015411170722959342	3493247	293	293	90550	90550	20544	20544	11922.34470989761	11922.34470989761	0.9258420604096991	11	3585
R4_EKDN230028432-1A_HKTC2DSX7_L3.22	Bacteria	Pseudomonadota	Alphaproteobacteria	Sphingomonadales	Sphingomonadaceae	Aquisediminimonas		ECABACKN_02116	bla	class A beta-lactamase	core	BETA-LACTAM	BETA-LACTAM	R4	Lier river loc2	PP	June	2 weeks	2021	6	17	Lier river loc2	90.44513457556936	1.0766045548654244	0.5787557746707618	0.016223635543662733	3595876	333	333	67945	67945	18655	18655	10798.426426426426	10798.426426426426	0.9246812181510152	11	3692
R4_EKDN230028432-1A_HKTC2DSX7_L3.22	Bacteria	Pseudomonadota	Alphaproteobacteria	Sphingomonadales	Sphingomonadaceae	Aquisediminimonas		ECABACKN_01558	bla	subclass B3 metallo-beta-lactamase	core	BETA-LACTAM	BETA-LACTAM	R4	Lier river loc2	PP	June	2 weeks	2021	6	17	Lier river loc2	90.44513457556936	1.0766045548654244	0.5787557746707618	0.016223635543662733	3595876	333	333	67945	67945	18655	18655	10798.426426426426	10798.426426426426	0.9246812181510152	11	3692
R5_EKDN230028433-1A_HKTC2DSX7_L3.37	Bacteria	Pseudomonadota	Alphaproteobacteria	Sphingomonadales	Sphingomonadaceae	Aquisediminimonas		LHGNDJED_03122	bla	class A beta-lactamase	core	BETA-LACTAM	BETA-LACTAM	R5	Lier river loc2	PVC	June	2 weeks	2021	6	17	Lier river loc2	95.15527950310559	3.7577639751552794	0.5790710843171506	0.017804394936720497	3996423	439	439	58866	58866	16335	16335	9103.469248291573	9103.469248291573	0.9226663443784604	11	4230
R5_EKDN230028433-1A_HKTC2DSX7_L3.37	Bacteria	Pseudomonadota	Alphaproteobacteria	Sphingomonadales	Sphingomonadaceae	Aquisediminimonas		LHGNDJED_00257	bla	subclass B3 metallo-beta-lactamase	core	BETA-LACTAM	BETA-LACTAM	R5	Lier river loc2	PVC	June	2 weeks	2021	6	17	Lier river loc2	95.15527950310559	3.7577639751552794	0.5790710843171506	0.017804394936720497	3996423	439	439	58866	58866	16335	16335	9103.469248291573	9103.469248291573	0.9226663443784604	11	4230
R6_EKDN230028434-1A_HKTC2DSX7_L3.57	Bacteria	Pseudomonadota	Alphaproteobacteria	Sphingomonadales	Sphingomonadaceae	Aquisediminimonas		GIADDJJF_01495	bla	class A beta-lactamase	core	BETA-LACTAM	BETA-LACTAM	R6	Lier river loc2	PEHD	June	2 weeks	2021	6	17	Lier river loc2	93.65556647728901	2.941718211744311	0.5792036788358509	0.017322561501112454	3596790	344	344	63362	63362	17395	17395	10455.78488372093	10455.78488372093	0.926293166962764	11	3752
R7_EKDN230028435-1A_HKTC2DSX7_L3.13	Bacteria	Pseudomonadota	Alphaproteobacteria	Sphingomonadales	Sphingomonadaceae	Aquisediminimonas		OFMJFNOM_03007	bla	subclass B3 metallo-beta-lactamase	core	BETA-LACTAM	BETA-LACTAM	R7	Lier river loc1	PP	June	4 weeks	2021	6	28	Lier river loc1	93.45191380927177	8.947667804323096	0.5808091217078274	0.017112675909685043	4075728	677	677	34650	34650	8217	8217	6020.277695716396	6020.277695716396	0.9222688560178697	11	4437
R7_EKDN230028435-1A_HKTC2DSX7_L3.13	Bacteria	Pseudomonadota	Alphaproteobacteria	Sphingomonadales	Sphingomonadaceae	Aquisediminimonas		OFMJFNOM_00051	bla	class A beta-lactamase	core	BETA-LACTAM	BETA-LACTAM	R7	Lier river loc1	PP	June	4 weeks	2021	6	28	Lier river loc1	93.45191380927177	8.947667804323096	0.5808091217078274	0.017112675909685043	4075728	677	677	34650	34650	8217	8217	6020.277695716396	6020.277695716396	0.9222688560178697	11	4437
R8_EKDN230028436-1A_HKTC2DSX7_L3.23	Bacteria	Pseudomonadota	Alphaproteobacteria	Sphingomonadales	Sphingomonadaceae	Aquisediminimonas		EJOLFHIH_01838	bla	class A beta-lactamase	core	BETA-LACTAM	BETA-LACTAM	R8	Lier river loc1	PVC	June	4 weeks	2021	6	28	Lier river loc1	96.87622489268745	8.477239484065421	0.5794322723948344	0.016224775809913026	3873583	495	495	51120	51120	11934	11934	7825.420202020202	7825.420202020202	0.9218731081791716	11	4167
R9_EKDN230028437-1A_HKTC2DSX7_L3.35	Bacteria	Pseudomonadota	Alphaproteobacteria	Sphingomonadales	Sphingomonadaceae	Aquisediminimonas		MGGHEHHD_00972	bla	subclass B3 metallo-beta-lactamase	core	BETA-LACTAM	BETA-LACTAM	R9	Lier river loc1	PEHD	June	4 weeks	2021	6	28	Lier river loc1	95.70423887830032	3.3736336607246065	0.5791840939738792	0.016824863946593507	3619559	316	316	82781	82781	18155	18155	11454.300632911392	11454.300632911392	0.9243079060183851	11	3740
R9_EKDN230028437-1A_HKTC2DSX7_L3.35	Bacteria	Pseudomonadota	Alphaproteobacteria	Sphingomonadales	Sphingomonadaceae	Aquisediminimonas		MGGHEHHD_00709	bla	class A beta-lactamase	core	BETA-LACTAM	BETA-LACTAM	R9	Lier river loc1	PEHD	June	4 weeks	2021	6	28	Lier river loc1	95.70423887830032	3.3736336607246065	0.5791840939738792	0.016824863946593507	3619559	316	316	82781	82781	18155	18155	11454.300632911392	11454.300632911392	0.9243079060183851	11	3740
V4_EKDN230028456-1A_HKTTNDSX7_L4.79	Bacteria	Pseudomonadota	Alphaproteobacteria	Rs-D84	Rs-D84	JAFGMC01		NA	NA	NA	NA	NA	NA	V4	Untreated wastewater	PP	August	4 weeks	2021	8	27	Raw WW	80.57530704589529	0.6140917905623788	0.36349228449463367	0.014646278940845543	675134	117	117	28946	28946	6849	6849	5770.376068376068	5770.376068376068	0.919604108221479	11	771
V5_EKDN230028457-1A_HKTTNDSX7_L4.119	Bacteria	Pseudomonadota	Alphaproteobacteria	Rs-D84	Rs-D84	JAFGMC01		NA	NA	NA	NA	NA	NA	V5	Untreated wastewater	PVC	August	4 weeks	2021	8	27	Raw WW	84.97091144149968	4.945054945054945	0.36361146702399233	0.013062531482780831	715687	109	109	38025	38025	8633	8633	6565.935779816514	6565.935779816514	0.9163195642787979	11	808
R13_EKDN230028441-1A_HKTC2DSX7_L3.55	Bacteria	Pseudomonadota	Alphaproteobacteria	Rhodobacterales	Rhodobacteraceae	Pseudotabrizicola		NA	NA	NA	NA	NA	NA	R13	Lier river loc1	PP	September	2 weeks	2021	9	14	Lier river loc1	86.60278610278611	5.959595959595959	0.6116487181869552	0.019574804866725887	3422574	838	838	25684	25684	4667	4667	4084.217183770883	4084.217183770883	0.9165131272545166	11	3929
R15_EKDN230028443-1A_HKTC2DSX7_L3.22	Bacteria	Pseudomonadota	Alphaproteobacteria	Rhodobacterales	Rhodobacteraceae	Pseudotabrizicola		NA	NA	NA	NA	NA	NA	R15	Lier river loc1	PEHD	September	2 weeks	2021	9	14	Lier river loc1	93.88306138306137	2.9978354978354975	0.6105969737205359	0.016546516973359404	3803350	537	537	35580	35580	9052	9052	7082.588454376164	7082.588454376164	0.9166342829347812	11	4031
R16_EKDN230028444-1A_HKTC2DSX7_L3.89	Bacteria	Pseudomonadota	Alphaproteobacteria	Rhodobacterales	Rhodobacteraceae	JAAFHS01		NA	NA	NA	NA	NA	NA	R16	Lier river loc2	PP	September	2 weeks	2021	9	14	Lier river loc2	99.2929292929293	1.083916083916084	0.6042298836121063	0.012942615472123576	3880816	67	67	267359	267359	94619	94619	57922.62686567164	57922.62686567164	0.9074653371868184	11	3896
R15_EKDN230028443-1A_HKTC2DSX7_L3.24	Bacteria	Pseudomonadota	Alphaproteobacteria	Rhodobacterales	Rhodobacteraceae	JALQXR01		NA	NA	NA	NA	NA	NA	R15	Lier river loc1	PEHD	September	2 weeks	2021	9	14	Lier river loc1	85.99702490491964	6.296499796499797	0.6174043767189983	0.017453805308014374	3102461	529	529	23385	23385	7775	7775	5864.765595463138	5864.765595463138	0.9248802805256859	11	3506
R10_EKDN230028438-1A_HKTC2DSX7_L3.95	Bacteria	Pseudomonadota	Alphaproteobacteria	Rhodobacterales	Rhodobacteraceae	JAJNPS01		NA	NA	NA	NA	NA	NA	R10	Lier river loc2	PP	June	4 weeks	2021	6	28	Lier river loc2	89.11383061383061	5.7043512043512035	0.6387566505502882	0.016794779111225393	3390133	424	424	47227	47227	11703	11703	7995.596698113208	7995.596698113208	0.9185185359984401	11	3689
R17_EKDN230028445-1A_HKTC2DSX7_L3.45	Bacteria	Pseudomonadota	Alphaproteobacteria	Rhodobacterales	Rhodobacteraceae	JAJNPS01		NA	NA	NA	NA	NA	NA	R17	Lier river loc2	PVC	September	2 weeks	2021	9	14	Lier river loc2	81.4340381840382	5.165667665667667	0.6387913681550077	0.01660552511713306	3088517	634	634	31424	31424	6059	6059	4871.477917981073	4871.477917981073	0.9172732414942187	11	3530
R18_EKDN230028446-1A_HKTC2DSX7_L3.61	Bacteria	Pseudomonadota	Alphaproteobacteria	Rhodobacterales	Rhodobacteraceae	JAJNPS01		NA	NA	NA	NA	NA	NA	R18	Lier river loc2	PEHD	September	2 weeks	2021	9	14	Lier river loc2	93.52428127428128	4.664529914529915	0.6391974698037157	0.014692147199178525	3422027	413	413	46464	46464	12131	12131	8285.77966101695	8285.77966101695	0.9193139037184687	11	3692
R22_EKDN230028450-1A_HKTC2DSX7_L3.7	Bacteria	Pseudomonadota	Alphaproteobacteria	Rhodobacterales	Rhodobacteraceae	JAJNPS01		NA	NA	NA	NA	NA	NA	R22	Lier river loc2	PP	September	4 weeks	2021	9	28	Lier river loc2	91.4034854034854	2.636363636363636	0.6388766697415443	0.016381674809561243	3373576	434	434	34549	34549	10855	10855	7773.216589861751	7773.216589861751	0.9186874699132316	11	3639
R23_EKDN230028451-1A_HKTC2DSX7_L4.13	Bacteria	Pseudomonadota	Alphaproteobacteria	Rhodobacterales	Rhodobacteraceae	JAJNPS01		NA	NA	NA	NA	NA	NA	R23	Lier river loc2	PVC	September	4 weeks	2021	9	28	Lier river loc2	89.62318237318237	1.1445221445221445	0.6393009430703743	0.015401160183417311	3262853	392	392	45259	45259	11629	11629	8323.604591836734	8323.604591836734	0.9189911405754412	11	3542
R24_EKDN230028452-1A_HKTTNDSX7_L4.35	Bacteria	Pseudomonadota	Alphaproteobacteria	Rhodobacterales	Rhodobacteraceae	JAJNPS01		NA	NA	NA	NA	NA	NA	R24	Lier river loc2	PEHD	September	4 weeks	2021	9	28	Lier river loc2	90.71445221445222	1.8686868686868685	0.6390595652396523	0.01590910370328476	3339817	419	419	41752	41752	11635	11635	7970.923627684964	7970.923627684964	0.9194500776539553	11	3640
R14_EKDN230028442-1A_HKTC2DSX7_L3.22	Bacteria	Pseudomonadota	Alphaproteobacteria	Rhodobacterales	Rhodobacteraceae	JAHEBS01		NA	NA	NA	NA	NA	NA	R14	Lier river loc1	PVC	September	2 weeks	2021	9	14	Lier river loc1	85.08741064004222	5.51089845826688	0.6177913702717133	0.017772981380126663	3114791	561	561	47145	47145	6978	6978	5552.212121212121	5552.212121212121	0.9251317343603471	11	3560
R16_EKDN230028444-1A_HKTC2DSX7_L3.5	Bacteria	Pseudomonadota	Alphaproteobacteria	Rhodobacterales	Rhodobacteraceae	Cypionkella	Cypionkella sp013298675	NA	NA	NA	NA	NA	NA	R16	Lier river loc2	PP	September	2 weeks	2021	9	14	Lier river loc2	91.98290598290598	3.391996891996892	0.5679217141038269	0.01663135710009932	3000285	421	421	32881	32881	9471	9471	7126.567695961995	7126.567695961995	0.9155670211329924	11	3276
R17_EKDN230028445-1A_HKTC2DSX7_L3.34	Bacteria	Pseudomonadota	Alphaproteobacteria	Rhodobacterales	Rhodobacteraceae	Cypionkella	Cypionkella sp013298675	NA	NA	NA	NA	NA	NA	R17	Lier river loc2	PVC	September	2 weeks	2021	9	14	Lier river loc2	88.29797979797979	3.1449106449106448	0.5668926148036818	0.015623575220777126	2835754	409	409	39466	39466	9349	9349	6933.383863080685	6933.383863080685	0.9154450632882825	11	3103
R22_EKDN230028450-1A_HKTC2DSX7_L3.78	Bacteria	Pseudomonadota	Alphaproteobacteria	Rhodobacterales	Rhodobacteraceae	Cypionkella	Cypionkella sp013298675	NA	NA	NA	NA	NA	NA	R22	Lier river loc2	PP	September	4 weeks	2021	9	28	Lier river loc2	83.78282828282829	3.2462814962814965	0.5673848996089929	0.016159165056994336	2788696	546	546	29226	29226	6652	6652	5107.5018315018315	5107.5018315018315	0.9136933534526531	11	3172
R24_EKDN230028452-1A_HKTTNDSX7_L4.14	Bacteria	Pseudomonadota	Alphaproteobacteria	Rhodobacterales	Rhodobacteraceae	Cypionkella	Cypionkella sp013298675	NA	NA	NA	NA	NA	NA	R24	Lier river loc2	PEHD	September	4 weeks	2021	9	28	Lier river loc2	81.02222777222778	3.3156565656565657	0.569306519252764	0.017808344190233964	2623000	689	689	19885	19885	4295	4295	3806.966618287373	3806.966618287373	0.9173812428516965	11	3165
R2_EKDN230028430-1A_HKTC2DSX7_L3.74	Bacteria	Pseudomonadota	Alphaproteobacteria	Rhodobacterales	Rhodobacteraceae	Cypionkella	Cypionkella sp013298675	NA	NA	NA	NA	NA	NA	R2	Lier river loc1	PVC	June	2 weeks	2021	6	17	Lier river loc1	80.69955044955044	9.16119991119991	0.5624508950674315	0.013692756301439138	2835764	535	535	37164	37164	6586	6586	5300.493457943925	5300.493457943925	0.9071174470089894	11	3215
V10_EKDN230028462-1A_HKTTNDSX7_L4.110	Bacteria	Pseudomonadota	Alphaproteobacteria	Rhodobacterales	Rhodobacteraceae	Cypionkella		NA	NA	NA	NA	NA	NA	V10	Treated wastewater	PP	September	4 weeks	2021	9	28	Treated WW	94.77622377622379	6.55963480963481	0.616875837197829	0.017550568708849974	4055941	590	590	36255	36255	9198	9198	6874.4762711864405	6874.4762711864405	0.9097230457740879	11	4425
V11_EKDN230028463-1A_HKTTNDSX7_L4.64	Bacteria	Pseudomonadota	Alphaproteobacteria	Rhodobacterales	Rhodobacteraceae	Cypionkella		NA	NA	NA	NA	NA	NA	V11	Treated wastewater	PVC	September	4 weeks	2021	9	28	Treated WW	91.33411033411033	6.136363636363637	0.6171260919524976	0.01838645063968507	3993649	663	663	71068	71068	7987	7987	6023.603318250377	6023.603318250377	0.912397158588549	11	4340
V12_EKDN230028464-1A_HKTTNDSX7_L4.2	Bacteria	Pseudomonadota	Alphaproteobacteria	Rhodobacterales	Rhodobacteraceae	Cypionkella		NA	NA	NA	NA	NA	NA	V12	Treated wastewater	PEHD	September	4 weeks	2021	9	28	Treated WW	97.42524142524144	2.619269619269619	0.6168912829093862	0.015782303562102595	4053061	305	305	76470	76470	20819	20819	13288.724590163934	13288.724590163934	0.9097250201761089	11	4164
V1_EKDN230028453-1A_HKTTNDSX7_L4.68	Bacteria	Pseudomonadota	Alphaproteobacteria	Rhodobacterales	Rhodobacteraceae	Cypionkella		NA	NA	NA	NA	NA	NA	V1	Untreated wastewater	PP	September	2 weeks	2021	9	28	Raw WW	97.489898989899	2.6577311577311575	0.6167682200986758	0.015397910779002094	4133128	371	371	65194	65194	17621	17621	11140.506738544475	11140.506738544475	0.9089239433184745	11	4279
V2_EKDN230028454-1A_HKTTNDSX7_L4.119	Bacteria	Pseudomonadota	Alphaproteobacteria	Rhodobacterales	Rhodobacteraceae	Cypionkella		NA	NA	NA	NA	NA	NA	V2	Untreated wastewater	PVC	September	2 weeks	2021	9	28	Raw WW	95.4020979020979	2.0404040404040407	0.616721556409461	0.015671710636278254	3987691	313	313	90791	90791	20277	20277	12740.226837060703	12740.226837060703	0.9091652287000171	11	4103
V7_EKDN230028459-1A_HKTTNDSX7_L4.99	Bacteria	Pseudomonadota	Alphaproteobacteria	Rhodobacterales	Rhodobacteraceae	Cypionkella		NA	NA	NA	NA	NA	NA	V7	Treated wastewater	PP	September	2 weeks	2021	9	28	Treated WW	96.25724275724275	2.0454545454545454	0.6171613326883094	0.014052564948980214	3950241	257	257	66314	66314	22510	22510	15370.587548638132	15370.587548638132	0.9105168520097888	11	4034
V8_EKDN230028460-1A_HJH72DSX7_L2.32	Bacteria	Pseudomonadota	Alphaproteobacteria	Rhodobacterales	Rhodobacteraceae	Cypionkella		NA	NA	NA	NA	NA	NA	V8	Treated wastewater	PVC	September	2 weeks	2021	9	28	Treated WW	96.69599844599846	2.247474747474748	0.6166377557771656	0.01668475055557052	4156450	368	368	84088	84088	17942	17942	11294.701086956522	11294.701086956522	0.9095251957800526	11	4297
V9_EKDN230028461-1A_HKTTNDSX7_L4.69	Bacteria	Pseudomonadota	Alphaproteobacteria	Rhodobacterales	Rhodobacteraceae	Cypionkella		NA	NA	NA	NA	NA	NA	V9	Treated wastewater	PEHD	September	2 weeks	2021	9	28	Treated WW	96.23504273504274	3.0404040404040407	0.6169611754151073	0.01296263659830308	3939102	256	256	95476	95476	24991	24991	15387.1171875	15387.1171875	0.9102749814551642	11	4003
V10_EKDN230028462-1A_HKTTNDSX7_L4.71	Bacteria	Pseudomonadota	Alphaproteobacteria	Rhizobiales	Rhizobiaceae			NA	NA	NA	NA	NA	NA	V10	Treated wastewater	PP	September	4 weeks	2021	9	28	Treated WW	92.15308825964563	1.8442622950819672	0.6195219508673874	0.009736268630637781	3103112	57	57	337159	337159	104950	104950	54440.56140350877	54440.56140350877	0.9155815194553081	11	3040
V11_EKDN230028463-1A_HKTTNDSX7_L4.55	Bacteria	Pseudomonadota	Alphaproteobacteria	Rhizobiales	Rhizobiaceae			EJEMBLAO_00485	blaOXA-1239	carbapenem-hydrolyzing class D beta-lactamase OXA-1239	core	BETA-LACTAM	CEPHALOSPORIN	V11	Treated wastewater	PVC	September	4 weeks	2021	9	28	Treated WW	98.01033591731266	0.42635658914728686	0.618969360631647	0.01750176786385101	3277907	88	88	472570	472570	76265	76265	37248.943181818184	37248.943181818184	0.9148551194405454	11	3245
V12_EKDN230028464-1A_HKTTNDSX7_L4.36	Bacteria	Pseudomonadota	Alphaproteobacteria	Rhizobiales	Rhizobiaceae			NA	NA	NA	NA	NA	NA	V12	Treated wastewater	PEHD	September	4 weeks	2021	9	28	Treated WW	97.70423375074539	0.7751937984496124	0.6193304124405418	0.01091009423088921	3282558	38	38	420180	420180	149749	149749	86383.1052631579	86383.1052631579	0.9153778851736969	11	3196
V7_EKDN230028459-1A_HKTTNDSX7_L4.13	Bacteria	Pseudomonadota	Alphaproteobacteria	Rhizobiales	Rhizobiaceae			NA	NA	NA	NA	NA	NA	V7	Treated wastewater	PP	September	2 weeks	2021	9	28	Treated WW	95.73643410852713	0.5813953488372093	0.6192711733373764	0.012875639029222506	3192364	26	26	488492	488492	244151	244151	122783.23076923077	122783.23076923077	0.9167197099077674	11	3106
V8_EKDN230028460-1A_HJH72DSX7_L2.21	Bacteria	Pseudomonadota	Alphaproteobacteria	Rhizobiales	Rhizobiaceae			NA	NA	NA	NA	NA	NA	V8	Treated wastewater	PVC	September	2 weeks	2021	9	28	Treated WW	97.67441860465117	0.5167958656330749	0.619055745605409	0.015243465088538756	3228685	36	36	421222	421222	147745	147745	89685.69444444444	89685.69444444444	0.9151019687581786	11	3144
V9_EKDN230028461-1A_HKTTNDSX7_L4.105	Bacteria	Pseudomonadota	Alphaproteobacteria	Rhizobiales	Rhizobiaceae			NA	NA	NA	NA	NA	NA	V9	Treated wastewater	PEHD	September	2 weeks	2021	9	28	Treated WW	98.44961240310077	1.937984496124031	0.6193167453928548	0.01378253507977239	3306820	34	34	420059	420059	158842	158842	97259.41176470589	97259.41176470589	0.9158418057227184	11	3217
R16_EKDN230028444-1A_HKTC2DSX7_L3.85	Bacteria	Pseudomonadota	Alphaproteobacteria	Rhizobiales	Hyphomicrobiaceae	JABFRJ01		BFOGOIAI_02117	aac(3)-I	AAC(3)-I family aminoglycoside 3-N-acetyltransferase	core	AMINOGLYCOSIDE	GENTAMICIN	R16	Lier river loc2	PP	September	2 weeks	2021	9	14	Lier river loc2	95.68065894678799	3.96505376344086	0.6150231918283869	0.011925955179992247	4905176	384	384	86764	86764	20491	20491	12773.895833333334	12773.895833333334	0.8860717739791599	11	4797
R17_EKDN230028445-1A_HKTC2DSX7_L3.44	Bacteria	Pseudomonadota	Alphaproteobacteria	Rhizobiales	Hyphomicrobiaceae	JABFRJ01		NA	NA	NA	NA	NA	NA	R17	Lier river loc2	PVC	September	2 weeks	2021	9	14	Lier river loc2	93.08467741935483	3.1317204301075265	0.6146835636920907	0.012215624137835923	4883542	488	488	67932	67932	14975	14975	10007.258196721312	10007.258196721312	0.8867238164430653	11	4844
R22_EKDN230028450-1A_HKTC2DSX7_L3.83	Bacteria	Pseudomonadota	Alphaproteobacteria	Rhizobiales	Hyphomicrobiaceae	JABFRJ01		NA	NA	NA	NA	NA	NA	R22	Lier river loc2	PP	September	4 weeks	2021	9	28	Lier river loc2	96.44713261648747	1.4950372208436724	0.6150733077694354	0.010786244289194747	5032618	343	343	86874	86874	25060	25060	14672.355685131195	14672.355685131195	0.8876970197221407	11	4809
R23_EKDN230028451-1A_HKTC2DSX7_L4.57	Bacteria	Pseudomonadota	Alphaproteobacteria	Rhizobiales	Hyphomicrobiaceae	JABFRJ01		NA	NA	NA	NA	NA	NA	R23	Lier river loc2	PVC	September	4 weeks	2021	9	28	Lier river loc2	96.82795698924731	0.20161290322580644	0.6152839561045317	0.011452127726304853	4832754	287	287	122101	122101	26632	26632	16838.864111498257	16838.864111498257	0.8857007826179442	11	4683
V10_EKDN230028462-1A_HKTTNDSX7_L4.43	Bacteria	Pseudomonadota	Alphaproteobacteria	Rhizobiales	Hyphomicrobiaceae	Hyphomicrobium_B		NA	NA	NA	NA	NA	NA	V10	Treated wastewater	PP	September	4 weeks	2021	9	28	Treated WW	81.37200165425972	5.676178660049628	0.6086839966453328	0.018460324412892016	2700715	640	640	18933	18933	4892	4892	4219.8671875	4219.8671875	0.8787413703408171	11	2989
V1_EKDN230028453-1A_HKTTNDSX7_L4.56	Bacteria	Pseudomonadota	Alphaproteobacteria	Rhizobiales	Hyphomicrobiaceae	Hyphomicrobium_B		NA	NA	NA	NA	NA	NA	V1	Untreated wastewater	PP	September	2 weeks	2021	9	28	Raw WW	87.56978908188587	9.023297491039427	0.605421359965811	0.0204738074431727	3179977	650	650	45488	45488	5834	5834	4892.272307692308	4892.272307692308	0.8742412287887616	11	3430
V4_EKDN230028456-1A_HKTTNDSX7_L4.32	Bacteria	Pseudomonadota	Alphaproteobacteria	Rhizobiales	Hyphomicrobiaceae	Hyphomicrobium_B		NA	NA	NA	NA	NA	NA	V4	Untreated wastewater	PP	August	4 weeks	2021	8	27	Raw WW	90.66532258064517	5.474910394265233	0.6049192476990302	0.019546508920617107	3234397	597	597	41878	41878	6640	6640	5417.750418760469	5417.750418760469	0.8737641050248315	11	3480
V8_EKDN230028460-1A_HHGM2DSX7_L1.3	Bacteria	Pseudomonadota	Alphaproteobacteria	Rhizobiales	Hyphomicrobiaceae	Hyphomicrobium_B		NA	NA	NA	NA	NA	NA	V8	Treated wastewater	PVC	September	2 weeks	2021	9	28	Treated WW	94.24576095947064	6.285497656465398	0.6049986510574459	0.02020783177980142	3358186	585	585	44676	44676	7840	7840	5740.488888888889	5740.488888888889	0.872284322547947	11	3594
R7_EKDN230028435-1A_HKTC2DSX7_L3.29	Bacteria	Pseudomonadota	Alphaproteobacteria	Rhizobiales	Hyphomicrobiaceae	Hyphomicrobium_B		NA	NA	NA	NA	NA	NA	R7	Lier river loc1	PP	June	4 weeks	2021	6	28	Lier river loc1	84.32847394540943	8.460676867934932	0.5793068558755147	0.017419003427038386	3135019	785	785	16114	16114	4675	4675	3993.6547770700636	3993.6547770700636	0.8780083948454539	11	3550
R10_EKDN230028438-1A_HKTC2DSX7_L3.103	Bacteria	Pseudomonadota	Alphaproteobacteria	Rhizobiales	Hyphomicrobiaceae	Ga0077555		NA	NA	NA	NA	NA	NA	R10	Lier river loc2	PP	June	4 weeks	2021	6	28	Lier river loc2	87.85532120209538	4.715501792114696	0.6047362842212375	0.021831100142218004	4526502	277	277	232303	232303	44867	44867	16341.162454873645	16341.162454873645	0.8708218840950473	11	4345
R22_EKDN230028450-1A_HKTC2DSX7_L3.40	Bacteria	Pseudomonadota	Alphaproteobacteria	Rhizobiales	Beijerinckiaceae	Rhabdaerophilum		NA	NA	NA	NA	NA	NA	R22	Lier river loc2	PP	September	4 weeks	2021	9	28	Lier river loc2	93.44204645928782	3.0370013128633815	0.5838126505891497	0.013701917196418337	2952985	270	270	84565	84565	17301	17301	10936.981481481482	10936.981481481482	0.9202281758965928	11	3023
R23_EKDN230028451-1A_HKTC2DSX7_L4.58	Bacteria	Pseudomonadota	Alphaproteobacteria	Rhizobiales	Beijerinckiaceae	Rhabdaerophilum		NA	NA	NA	NA	NA	NA	R23	Lier river loc2	PVC	September	4 weeks	2021	9	28	Lier river loc2	86.99790013081153	2.0569620253164556	0.5835377432141796	0.015664782098693597	2779546	496	496	36914	36914	7469	7469	5603.923387096775	5603.923387096775	0.921254766066113	11	3050
R24_EKDN230028452-1A_HKTTNDSX7_L4.47	Bacteria	Pseudomonadota	Alphaproteobacteria	Rhizobiales	Beijerinckiaceae	Rhabdaerophilum		NA	NA	NA	NA	NA	NA	R24	Lier river loc2	PEHD	September	4 weeks	2021	9	28	Lier river loc2	88.01322622525153	0.6962025316455697	0.5832976579510664	0.01486172049500716	2714290	425	425	32507	32507	8657	8657	6386.564705882353	6386.564705882353	0.91995881059135165	11	2930
V9_EKDN230028461-1A_HKTTNDSX7_L4.121	Bacteria	Pseudomonadota	Alphaproteobacteria	Rhizobiales	Beijerinckiaceae	Rhabdaerophilum		EGLNJJJK_01796	bla	class A beta-lactamase	core	BETA-LACTAM	BETA-LACTAM	V9	Treated wastewater	PEHD	September	2 weeks	2021	9	28	Treated WW	82.25643730390566	7.299172346640701	0.6217217038362297	0.012291711222131643	2563298	179	179	65569	65569	25105	25105	14320.100558659218	14320.100558659218	0.8959059773775815	11	2550
R1_EKDN230028429-1A_HKTC2DSX7_L3.26	Bacteria	Pseudomonadota	Alphaproteobacteria	Rhizobiales	Beijerinckiaceae	Rhabdaerophilum		NA	NA	NA	NA	NA	NA	R1	Lier river loc1	PP	June	2 weeks	2021	6	17	Lier river loc1	82.10312675829918	5.403169627307558	0.6247275148642911	0.013768481722346447	2946491	585	585	27293	27293	6194	6194	5036.736752136752	5036.736752136752	0.9093148426382432	11	3195
R2_EKDN230028430-1A_HKTC2DSX7_L3.23	Bacteria	Pseudomonadota	Alphaproteobacteria	Rhizobiales	Beijerinckiaceae	Rhabdaerophilum		NA	NA	NA	NA	NA	NA	R2	Lier river loc1	PVC	June	2 weeks	2021	6	17	Lier river loc1	81.36604774535809	4.73876698014629	0.6252261553324622	0.01411280576013553	2789565	540	540	29081	29081	6436	6436	5165.861111111111	5165.861111111111	0.9076683999118142	11	3022
R3_EKDN230028431-1A_HKTC2DSX7_L3.4	Bacteria	Pseudomonadota	Alphaproteobacteria	Rhizobiales	Beijerinckiaceae	Rhabdaerophilum		NA	NA	NA	NA	NA	NA	R3	Lier river loc1	PEHD	June	2 weeks	2021	6	17	Lier river loc1	87.85229362761008	3.8704965920155794	0.6241791870828783	0.01346817473691102	3201704	506	506	35092	35092	8283	8283	6327.478260869565	6327.478260869565	0.9069667277174904	11	3387
R11_EKDN230028439-1A_HKTC2DSX7_L3.28	Bacteria	Pseudomonadota	Alphaproteobacteria	Rhizobiales	Beijerinckiaceae	28-YEA-48		ODNOFLKP_01137	fosX	FosX/FosE/FosI family fosfomycin resistance hydrolase	core	FOSFOMYCIN	FOSFOMYCIN	R11	Lier river loc2	PVC	June	4 weeks	2021	6	28	Lier river loc2	88.71473354231975	3.3263671194705675	0.562477351017599	0.014435255421078689	4462121	380	380	85069	85069	19951	19951	11742.423684210526	11742.423684210526	0.8992665147359294	11	4607
R12_EKDN230028440-1A_HKTC2DSX7_L3.90	Bacteria	Pseudomonadota	Alphaproteobacteria	Rhizobiales	Beijerinckiaceae	28-YEA-48		LFGCMKLH_01293	fosX	FosX/FosE/FosI family fosfomycin resistance hydrolase	core	FOSFOMYCIN	FOSFOMYCIN	R12	Lier river loc2	PEHD	June	4 weeks	2021	6	28	Lier river loc2	92.00626959247649	9.385231626610938	0.5625923789496537	0.017786708606092317	4753518	443	443	113023	113023	19574	19574	10730.28893905192	10730.28893905192	0.8996785117885322	11	4948
R1_EKDN230028429-1A_HKTC2DSX7_L3.51	Bacteria	Pseudomonadota	Alphaproteobacteria	Rhizobiales	Beijerinckiaceae	28-YEA-48		MDNKPJEH_03400	fosX	FosX/FosE/FosI family fosfomycin resistance hydrolase	core	FOSFOMYCIN	FOSFOMYCIN	R1	Lier river loc1	PP	June	2 weeks	2021	6	17	Lier river loc1	92.54079254079252	4.440961337513061	0.5621769950791323	0.01770534310921549	4239293	557	557	56016	56016	10891	10891	7610.938958707361	7610.938958707361	0.8991095920947195	11	4451
R2_EKDN230028430-1A_HKTC2DSX7_L3.56	Bacteria	Pseudomonadota	Alphaproteobacteria	Rhizobiales	Beijerinckiaceae	28-YEA-48		ONOHDDCA_03165	fosX	FosX/FosE/FosI family fosfomycin resistance hydrolase	core	FOSFOMYCIN	FOSFOMYCIN	R2	Lier river loc1	PVC	June	2 weeks	2021	6	17	Lier river loc1	92.02134072823728	1.9157088122605364	0.5621249116463809	0.01898356876101273	4221672	545	545	40258	40258	10721	10721	7746.187155963303	7746.187155963303	0.899632657392616	11	4437
R3_EKDN230028431-1A_HKTC2DSX7_L3.26	Bacteria	Pseudomonadota	Alphaproteobacteria	Rhizobiales	Beijerinckiaceae	28-YEA-48		JHBMMHPD_02301	fosX	FosX/FosE/FosI family fosfomycin resistance hydrolase	core	FOSFOMYCIN	FOSFOMYCIN	R3	Lier river loc1	PEHD	June	2 weeks	2021	6	17	Lier river loc1	87.93103448275862	0.7314524555903865	0.5626058210967936	0.014987473291379888	4271360	316	316	77932	77932	21489	21489	13516.962025316456	13516.962025316456	0.8998372883578064	11	4320
R4_EKDN230028432-1A_HKTC2DSX7_L3.47	Bacteria	Pseudomonadota	Alphaproteobacteria	Rhizobiales	Beijerinckiaceae	28-YEA-48		PHJMCKPC_01247	fosX	FosX/FosE/FosI family fosfomycin resistance hydrolase	core	FOSFOMYCIN	FOSFOMYCIN	R4	Lier river loc2	PP	June	2 weeks	2021	6	17	Lier river loc2	92.68547544409614	0.8011145942180424	0.5624523316943023	0.016713344308146336	4305796	337	337	74389	74389	19305	19305	12776.842729970327	12776.842729970327	0.9005377867414063	11	4341
R5_EKDN230028433-1A_HKTC2DSX7_L3.32	Bacteria	Pseudomonadota	Alphaproteobacteria	Rhizobiales	Beijerinckiaceae	28-YEA-48		LKBFIBIB_02699	fosX	FosX/FosE/FosI family fosfomycin resistance hydrolase	core	FOSFOMYCIN	FOSFOMYCIN	R5	Lier river loc2	PVC	June	2 weeks	2021	6	17	Lier river loc2	95.29780564263324	2.2048066875653083	0.5618662869449973	0.017682643157765274	4379348	409	409	57499	57499	16121	16121	10707.452322738387	10707.452322738387	0.9002417711494953	11	4489
R6_EKDN230028434-1A_HKTC2DSX7_L3.38	Bacteria	Pseudomonadota	Alphaproteobacteria	Rhizobiales	Beijerinckiaceae	28-YEA-48		PJCIIGGM_03591	fosX	FosX/FosE/FosI family fosfomycin resistance hydrolase	core	FOSFOMYCIN	FOSFOMYCIN	R6	Lier river loc2	PEHD	June	2 weeks	2021	6	17	Lier river loc2	93.44305120167189	0.992685475444096	0.5624386748944735	0.016430629644128884	4283523	363	363	97133	97133	17647	17647	11800.338842975207	11800.338842975207	0.8987387251101489	11	4377
V4_EKDN230028456-1A_HKTTNDSX7_L4.6	Bacteria	Pseudomonadota	Alphaproteobacteria	Rhizobiales	Ancalomicrobiaceae	Pinisolibacter		JDMKBCAO_02231	bla	class A beta-lactamase	core	BETA-LACTAM	BETA-LACTAM	V4	Untreated wastewater	PP	August	4 weeks	2021	8	27	Raw WW	98.02215189873418	0.6329113924050633	0.6939306707155679	0.017010856473248636	4499657	255	255	107241	107241	31846	31846	17645.713725490197	17645.713725490197	0.8900749546020952	11	4321
V5_EKDN230028457-1A_HKTTNDSX7_L4.115	Bacteria	Pseudomonadota	Alphaproteobacteria	Rhizobiales	Ancalomicrobiaceae	Pinisolibacter		NA	NA	NA	NA	NA	NA	V5	Untreated wastewater	PVC	August	4 weeks	2021	8	27	Raw WW	97.36286919831224	1.0337552742616034	0.6933568302231482	0.02096076419537309	4567413	490	490	65058	65058	14551	14551	9321.251020408163	9321.251020408163	0.8888184624425249	11	4553
V6_EKDN230028458-1A_HKTTNDSX7_L4.90	Bacteria	Pseudomonadota	Alphaproteobacteria	Rhizobiales	Ancalomicrobiaceae	Pinisolibacter		PKDECIBF_00098	bla	class A beta-lactamase	core	BETA-LACTAM	BETA-LACTAM	V6	Untreated wastewater	PEHD	August	4 weeks	2021	8	27	Raw WW	96.86181434599156	3.197013956507627	0.6943289553600257	0.020626536016281557	4428990	496	496	41792	41792	13699	13699	8929.415322580646	8929.415322580646	0.8879234317530633	11	4432
R12_EKDN230028440-1A_HKTC2DSX7_L3.7	Bacteria	Pseudomonadota	Alphaproteobacteria	Rhizobiales	Aestuariivirgaceae	Aestuariivirga		NA	NA	NA	NA	NA	NA	R12	Lier river loc2	PEHD	June	4 weeks	2021	6	28	Lier river loc2	88.6231884057971	6.528985507246376	0.5589134880382791	0.011759912721943575	2987321	226	226	79766	79766	24227	24227	13218.234513274336	13218.234513274336	0.9317451991265753	11	3073
R23_EKDN230028451-1A_HKTC2DSX7_L4.30	Bacteria	Pseudomonadota	Alphaproteobacteria	Rhizobiales	Aestuariivirgaceae	Aestuariivirga		NA	NA	NA	NA	NA	NA	R23	Lier river loc2	PVC	September	4 weeks	2021	9	28	Lier river loc2	85.43478260869566	0.47430830039525684	0.5585293272648577	0.012467455894578391	2927259	196	196	66591	66591	22471	22471	14934.994897959185	14934.994897959185	0.9318071957418186	11	3020
R24_EKDN230028452-1A_HKTTNDSX7_L4.15	Bacteria	Pseudomonadota	Alphaproteobacteria	Rhizobiales	Aestuariivirgaceae	Aestuariivirga		NA	NA	NA	NA	NA	NA	R24	Lier river loc2	PEHD	September	4 weeks	2021	9	28	Lier river loc2	94.20158102766798	3.260869565217391	0.556927421343584	0.013693529450848708	3560358	350	350	78671	78671	17474	17474	10172.451428571429	10172.451428571429	0.9296607251293268	11	3752
V10_EKDN230028462-1A_HKTTNDSX7_L4.117	Bacteria	Pseudomonadota	Alphaproteobacteria	Rhizobiales	Aestuariivirgaceae	Aestuariivirga		KPMNLAFD_01242	fosX	FosX/FosE/FosI family fosfomycin resistance hydrolase	core	FOSFOMYCIN	FOSFOMYCIN	V10	Treated wastewater	PP	September	4 weeks	2021	9	28	Treated WW	83.10344827586206	3.4482758620689653	0.5780663041232826	0.011806258600088002	3727370	68	68	305784	305784	113524	113524	54814.26470588235	54814.26470588235	0.9261903164966182	11	3682
V11_EKDN230028463-1A_HKTTNDSX7_L4.35	Bacteria	Pseudomonadota	Alphaproteobacteria	Rhizobiales	Aestuariivirgaceae	Aestuariivirga		EGNMFDFN_03958	fosX	FosX/FosE/FosI family fosfomycin resistance hydrolase	core	FOSFOMYCIN	FOSFOMYCIN	V11	Treated wastewater	PVC	September	4 weeks	2021	9	28	Treated WW	98.20289855072464	5.947204968944099	0.5772252052277502	0.015471710326890643	3996901	158	158	256984	256984	71744	71744	25296.8417721519	25296.8417721519	0.9249741237023383	11	4071
V12_EKDN230028464-1A_HKTTNDSX7_L4.20	Bacteria	Pseudomonadota	Alphaproteobacteria	Rhizobiales	Aestuariivirgaceae	Aestuariivirga		AFDMFFBE_01311	fosX	FosX/FosE/FosI family fosfomycin resistance hydrolase	core	FOSFOMYCIN	FOSFOMYCIN	V12	Treated wastewater	PEHD	September	4 weeks	2021	9	28	Treated WW	94.0160642570281	0.28112449799196787	0.5789063237304387	0.011025501669583236	3782783	39	39	525846	525846	165651	165651	96994.43589743589	96994.43589743589	0.9305244313512036	11	3747
V12_EKDN230028464-1A_HKTTNDSX7_L4.42	Bacteria	Pseudomonadota	Alphaproteobacteria	Rhizobiales	Aestuariivirgaceae	Aestuariivirga		OILHAKDK_00947	fosX	FosX/FosE/FosI family fosfomycin resistance hydrolase	core	FOSFOMYCIN	FOSFOMYCIN	V12	Treated wastewater	PEHD	September	4 weeks	2021	9	28	Treated WW	92.08695652173913	8.637681159420291	0.5769836386720281	0.016741987388330173	3967343	487	487	38129	38129	11273	11273	8146.494866529774	8146.494866529774	0.9225779066745678	11	4300
V7_EKDN230028459-1A_HKTTNDSX7_L4.75	Bacteria	Pseudomonadota	Alphaproteobacteria	Rhizobiales	Aestuariivirgaceae	Aestuariivirga		KGFHOLGF_03068	fosX	FosX/FosE/FosI family fosfomycin resistance hydrolase	core	FOSFOMYCIN	FOSFOMYCIN	V7	Treated wastewater	PP	September	2 weeks	2021	9	28	Treated WW	89.72635787151917	8.46774193548387	0.5770230993200144	0.014327543566231456	3922583	357	357	133667	133667	17940	17940	10987.627450980392	10987.627450980392	0.9256760150135765	11	4131
V7_EKDN230028459-1A_HKTTNDSX7_L4.75	Bacteria	Pseudomonadota	Alphaproteobacteria	Rhizobiales	Aestuariivirgaceae	Aestuariivirga		KGFHOLGF_01735	fosX	FosX/FosE/FosI family fosfomycin resistance hydrolase	core	FOSFOMYCIN	FOSFOMYCIN	V7	Treated wastewater	PP	September	2 weeks	2021	9	28	Treated WW	89.72635787151917	8.46774193548387	0.5770230993200144	0.014327543566231456	3922583	357	357	133667	133667	17940	17940	10987.627450980392	10987.627450980392	0.9256760150135765	11	4131
V7_EKDN230028459-1A_HKTTNDSX7_L4.98	Bacteria	Pseudomonadota	Alphaproteobacteria	Rhizobiales	Aestuariivirgaceae	Aestuariivirga		NA	NA	NA	NA	NA	NA	V7	Treated wastewater	PP	September	2 weeks	2021	9	28	Treated WW	88.95582329317268	4.919678714859438	0.5797219881531165	0.007041723763373844	3534094	42	42	279609	279609	167561	167561	84145.09523809524	84145.09523809524	0.9305208067470758	11	3498
V8_EKDN230028460-1A_HJH72DSX7_L2.47	Bacteria	Pseudomonadota	Alphaproteobacteria	Rhizobiales	Aestuariivirgaceae	Aestuariivirga		PADEALKB_00564	fosX	FosX/FosE/FosI family fosfomycin resistance hydrolase	core	FOSFOMYCIN	FOSFOMYCIN	V8	Treated wastewater	PVC	September	2 weeks	2021	9	28	Treated WW	88.75502008032129	0.33467202141900937	0.5781027296837323	0.011885398438753594	3571879	45	45	434219	434219	156791	156791	79375.08888888889	79375.08888888889	0.9295233685127632	11	3516
V9_EKDN230028461-1A_HKTTNDSX7_L4.104	Bacteria	Pseudomonadota	Alphaproteobacteria	Rhizobiales	Aestuariivirgaceae	Aestuariivirga		NA	NA	NA	NA	NA	NA	V9	Treated wastewater	PEHD	September	2 weeks	2021	9	28	Treated WW	92.59036144578313	4.544846050870148	0.5777370261927536	0.013144849203017533	3865153	412	412	67452	67452	12911	12911	9381.43932038835	9381.43932038835	0.9212292501745727	11	4077
R10_EKDN230028438-1A_HKTC2DSX7_L3.65	Bacteria	Pseudomonadota	Alphaproteobacteria	Rhizobiales	Aestuariivirgaceae	Aestuariivirga		NA	NA	NA	NA	NA	NA	R10	Lier river loc2	PP	June	4 weeks	2021	6	28	Lier river loc2	94.82458121588556	1.5217391304347827	0.5334124701288149	0.016740161713880645	3271129	135	135	186449	186449	48265	48265	24230.585185185184	24230.585185185184	0.9342340213424783	11	3205
R11_EKDN230028439-1A_HKTC2DSX7_L3.83	Bacteria	Pseudomonadota	Alphaproteobacteria	Rhizobiales	Aestuariivirgaceae	Aestuariivirga		NA	NA	NA	NA	NA	NA	R11	Lier river loc2	PVC	June	4 weeks	2021	6	28	Lier river loc2	86.16487455197132	4.121863799283154	0.5345017133353598	0.014029900119015885	2987156	137	137	144002	144002	50795	50795	21804.058394160584	21804.058394160584	0.9358881826057963	11	2936
R12_EKDN230028440-1A_HKTC2DSX7_L3.20	Bacteria	Pseudomonadota	Alphaproteobacteria	Rhizobiales	Aestuariivirgaceae	Aestuariivirga		NA	NA	NA	NA	NA	NA	R12	Lier river loc2	PEHD	June	4 weeks	2021	6	28	Lier river loc2	95.34782608695652	9.420289855072463	0.5335931995058328	0.01383465803680292	3353521	161	161	195528	195528	52577	52577	20829.32298136646	20829.32298136646	0.9354591785767854	11	3290
R1_EKDN230028429-1A_HKTC2DSX7_L3.8	Bacteria	Pseudomonadota	Alphaproteobacteria	Rhizobiales	Aestuariivirgaceae	Aestuariivirga		NA	NA	NA	NA	NA	NA	R1	Lier river loc1	PP	June	2 weeks	2021	6	17	Lier river loc1	95.37186379928316	3.3400537634408605	0.5343865071277412	0.015029027322019243	3135285	112	112	153964	153964	56726	56726	27993.616071428572	27993.616071428572	0.9358900387046154	11	3068
R2_EKDN230028430-1A_HKTC2DSX7_L3.66	Bacteria	Pseudomonadota	Alphaproteobacteria	Rhizobiales	Aestuariivirgaceae	Aestuariivirga		NA	NA	NA	NA	NA	NA	R2	Lier river loc1	PVC	June	2 weeks	2021	6	17	Lier river loc1	96.52173913043478	5.2691511387163565	0.5345572597698754	0.012199599132685066	3148991	116	116	151426	151426	63461	63461	27146.474137931036	27146.474137931036	0.9359813984860548	11	3047
R3_EKDN230028431-1A_HKTC2DSX7_L3.72	Bacteria	Pseudomonadota	Alphaproteobacteria	Rhizobiales	Aestuariivirgaceae	Aestuariivirga		NA	NA	NA	NA	NA	NA	R3	Lier river loc1	PEHD	June	2 weeks	2021	6	17	Lier river loc1	95.53623188405798	0.6521739130434783	0.5347456789902421	0.012909241590649616	3127799	97	97	157049	157049	65914	65914	32245.350515463917	32245.350515463917	0.9352957143345848	11	3027
R4_EKDN230028432-1A_HKTC2DSX7_L3.50	Bacteria	Pseudomonadota	Alphaproteobacteria	Rhizobiales	Aestuariivirgaceae	Aestuariivirga		NA	NA	NA	NA	NA	NA	R4	Lier river loc2	PP	June	2 weeks	2021	6	17	Lier river loc2	96.07246376811595	4.604743083003952	0.5344618433647879	0.01267898795059817	3205052	118	118	146581	146581	51235	51235	27161.457627118645	27161.457627118645	0.9349455172646185	11	3131
R4_EKDN230028432-1A_HKTC2DSX7_L3.9	Bacteria	Pseudomonadota	Alphaproteobacteria	Rhizobiales	Aestuariivirgaceae	Aestuariivirga		NA	NA	NA	NA	NA	NA	R4	Lier river loc2	PP	June	2 weeks	2021	6	17	Lier river loc2	89.23188405797103	8.608695652173912	0.5261188763356922	0.011130453202698154	3223703	244	244	87773	87773	29949	29949	13211.897540983606	13211.897540983606	0.9316022598856036	11	3402
R5_EKDN230028433-1A_HKTC2DSX7_L3.13	Bacteria	Pseudomonadota	Alphaproteobacteria	Rhizobiales	Aestuariivirgaceae	Aestuariivirga		NA	NA	NA	NA	NA	NA	R5	Lier river loc2	PVC	June	2 weeks	2021	6	17	Lier river loc2	97.3768115942029	2.5322793148880103	0.5344449644253726	0.011407612652677427	3151825	113	113	137696	137696	46614	46614	27892.256637168142	27892.256637168142	0.935381881925551	11	3064
R6_EKDN230028434-1A_HKTC2DSX7_L3.58	Bacteria	Pseudomonadota	Alphaproteobacteria	Rhizobiales	Aestuariivirgaceae	Aestuariivirga		NA	NA	NA	NA	NA	NA	R6	Lier river loc2	PEHD	June	2 weeks	2021	6	17	Lier river loc2	95.20289855072464	1.3043478260869565	0.5344288645294406	0.014926491248326254	3105708	92	92	328247	328247	65209	65209	33757.69565217391	33757.69565217391	0.9352121963816302	11	3002
R7_EKDN230028435-1A_HKTC2DSX7_L3.41	Bacteria	Pseudomonadota	Alphaproteobacteria	Rhizobiales	Aestuariivirgaceae	Aestuariivirga		NA	NA	NA	NA	NA	NA	R7	Lier river loc1	PP	June	4 weeks	2021	6	28	Lier river loc1	97.15942028985508	4.217391304347825	0.5346878696823206	0.014394027963232114	3197847	147	147	93962	93962	41381	41381	21754.061224489797	21754.061224489797	0.9350228450579405	11	3137
R8_EKDN230028436-1A_HKTC2DSX7_L3.39	Bacteria	Pseudomonadota	Alphaproteobacteria	Rhizobiales	Aestuariivirgaceae	Aestuariivirga		NA	NA	NA	NA	NA	NA	R8	Lier river loc1	PVC	June	4 weeks	2021	6	28	Lier river loc1	90.51724137931035	7.946708463949844	0.5346577339923527	0.012850100477341322	3217103	159	159	134783	134783	46295	46295	20233.35220125786	20233.35220125786	0.9347720604531469	11	3172
R9_EKDN230028437-1A_HKTC2DSX7_L3.38	Bacteria	Pseudomonadota	Alphaproteobacteria	Rhizobiales	Aestuariivirgaceae	Aestuariivirga		NA	NA	NA	NA	NA	NA	R9	Lier river loc1	PEHD	June	4 weeks	2021	6	28	Lier river loc1	88.79310344827586	7.053291536050156	0.5339460532990815	0.013898223779075776	3335292	236	236	93613	93613	30025	30025	14132.593220338984	14132.593220338984	0.9314683691862662	11	3362
R13_EKDN230028441-1A_HKTC2DSX7_L3.22	Bacteria	Pseudomonadota	Alphaproteobacteria	Caulobacterales	Hyphomonadaceae	Hyphomonas		CHLKLOHK_03133	bla	subclass B3 metallo-beta-lactamase	core	BETA-LACTAM	BETA-LACTAM	R13	Lier river loc1	PP	September	2 weeks	2021	9	14	Lier river loc1	98.7012987012987	0.8116883116883117	0.6339943894465954	0.010789970103895973	3234975	37	37	456787	456787	143471	143471	87431.75675675676	87431.75675675676	0.9157576179104939	11	3211
R13_EKDN230028441-1A_HKTC2DSX7_L3.22	Bacteria	Pseudomonadota	Alphaproteobacteria	Caulobacterales	Hyphomonadaceae	Hyphomonas		CHLKLOHK_01294	blaOXA	OXA-1090 family carbapenem-hydrolyzing class D beta-lactamase	core	BETA-LACTAM	CARBAPENEM	R13	Lier river loc1	PP	September	2 weeks	2021	9	14	Lier river loc1	98.7012987012987	0.8116883116883117	0.6339943894465954	0.010789970103895973	3234975	37	37	456787	456787	143471	143471	87431.75675675676	87431.75675675676	0.9157576179104939	11	3211
R15_EKDN230028443-1A_HKTC2DSX7_L3.55	Bacteria	Pseudomonadota	Alphaproteobacteria	Caulobacterales	Hyphomonadaceae	Hyphomonas		KFJFHKAH_02110	bla	subclass B3 metallo-beta-lactamase	core	BETA-LACTAM	BETA-LACTAM	R15	Lier river loc1	PEHD	September	2 weeks	2021	9	14	Lier river loc1	98.53896103896103	0.8116883116883117	0.6345059520565153	0.007366176911037077	3192342	41	41	294220	294220	151585	151585	77862	77862	0.9150542141161567	11	3180
R15_EKDN230028443-1A_HKTC2DSX7_L3.55	Bacteria	Pseudomonadota	Alphaproteobacteria	Caulobacterales	Hyphomonadaceae	Hyphomonas		KFJFHKAH_01730	blaOXA	OXA-1090 family carbapenem-hydrolyzing class D beta-lactamase	core	BETA-LACTAM	CARBAPENEM	R15	Lier river loc1	PEHD	September	2 weeks	2021	9	14	Lier river loc1	98.53896103896103	0.8116883116883117	0.6345059520565153	0.007366176911037077	3192342	41	41	294220	294220	151585	151585	77862	77862	0.9150542141161567	11	3180
R5_EKDN230028433-1A_HKTC2DSX7_L3.18	Bacteria	Pseudomonadota	Alphaproteobacteria	Caulobacterales	Caulobacteraceae	Brevundimonas		EOHDPNAL_01949	bla	class A beta-lactamase	core	BETA-LACTAM	BETA-LACTAM	R5	Lier river loc2	PVC	June	2 weeks	2021	6	17	Lier river loc2	80.80627705627705	9.009107775341542	0.6833899096321904	0.018423195919922957	2484845	777	777	15909	15909	3526	3526	3197.998712998713	3197.998712998713	0.9117606933229235	11	3100
V7_EKDN230028459-1A_HKTTNDSX7_L4.61	Bacteria	Planctomycetota	UBA11346	UBA11346	UBA11346	UBA11346		NA	NA	NA	NA	NA	NA	V7	Treated wastewater	PP	September	2 weeks	2021	9	28	Treated WW	89.24731182795699	0	0.7152262960173528	0.02726202595328381	4648491	300	300	126892	126892	26648	26648	15494.97	15494.97	0.9351712200798066	11	4046
V8_EKDN230028460-1A_HJH72DSX7_L2.29	Bacteria	Planctomycetota	UBA11346	UBA11346	UBA11346	UBA11346		NA	NA	NA	NA	NA	NA	V8	Treated wastewater	PVC	September	2 weeks	2021	9	28	Treated WW	83.15412186379929	2.785923753665689	0.7134541556084193	0.029399733226146793	4158284	964	964	44474	44474	5240	5240	4313.572614107884	4313.572614107884	0.930629317285688	11	4282
V9_EKDN230028461-1A_HKTTNDSX7_L4.66	Bacteria	Planctomycetota	UBA11346	UBA11346	UBA11346	UBA11346		NA	NA	NA	NA	NA	NA	V9	Treated wastewater	PEHD	September	2 weeks	2021	9	28	Treated WW	89.24731182795699	1.1385199240986719	0.7178591443430586	0.024478186773846618	4523425	354	354	130753	130753	19590	19590	12778.036723163841	12778.036723163841	0.9376056859569906	11	3968
R19_EKDN230028447-1A_HKTC2DSX7_L3.47	Bacteria	Planctomycetota	Planctomycetia	Planctomycetales	Planctomycetaceae	TH-plancto1		NA	NA	NA	NA	NA	NA	R19	Lier river loc1	PP	September	4 weeks	2021	9	28	Lier river loc1	95.29780564263322	3.4482758620689653	0.6057325022281379	0.016851124858259126	6912723	458	458	163172	163172	23097	23097	15093.281659388645	15093.281659388645	0.8758600626699493	11	5586
R20_EKDN230028448-1A_HKTC2DSX7_L3.2	Bacteria	Planctomycetota	Planctomycetia	Planctomycetales	Planctomycetaceae	TH-plancto1		NA	NA	NA	NA	NA	NA	R20	Lier river loc1	PVC	September	4 weeks	2021	9	28	Lier river loc1	92.13483146067416	3.472931562819203	0.6063963814557632	0.0169123485701318	6729336	686	686	70987	70987	13821	13821	9809.527696793002	9809.527696793002	0.8772287488691306	11	5662
R21_EKDN230028449-1A_HKTC2DSX7_L3.22	Bacteria	Planctomycetota	Planctomycetia	Planctomycetales	Planctomycetaceae	TH-plancto1		NA	NA	NA	NA	NA	NA	R21	Lier river loc1	PEHD	September	4 weeks	2021	9	28	Lier river loc1	95.50561797752809	4.49438202247191	0.6062153721530149	0.017394633969005913	6750167	584	584	131449	131449	16735	16735	11558.505136986301	11558.505136986301	0.8758458864795493	11	5569
R1_EKDN230028429-1A_HKTC2DSX7_L3.9	Bacteria	Planctomycetota	Planctomycetia	Planctomycetales	Planctomycetaceae	TH-plancto1		NA	NA	NA	NA	NA	NA	R1	Lier river loc1	PP	June	2 weeks	2021	6	17	Lier river loc1	94.38202247191012	2.247191011235955	0.5900201205687199	0.013103839303350127	5688706	446	446	96487	96487	19891	19891	12754.946188340808	12754.946188340808	0.8599741311996085	11	4708
R2_EKDN230028430-1A_HKTC2DSX7_L3.72	Bacteria	Planctomycetota	Planctomycetia	Planctomycetales	Planctomycetaceae	TH-plancto1		NA	NA	NA	NA	NA	NA	R2	Lier river loc1	PVC	June	2 weeks	2021	6	17	Lier river loc1	91.85393258426966	3.3707865168539324	0.5904168827180692	0.013844594505352225	5561948	578	578	60176	60176	14814	14814	9622.747404844291	9622.747404844291	0.8617218283953751	11	4732
R3_EKDN230028431-1A_HKTC2DSX7_L3.27	Bacteria	Planctomycetota	Planctomycetia	Planctomycetales	Planctomycetaceae	TH-plancto1		NA	NA	NA	NA	NA	NA	R3	Lier river loc1	PEHD	June	2 weeks	2021	6	17	Lier river loc1	95.50561797752809	4.49438202247191	0.5899674529161807	0.011807211072783324	5682844	386	386	78542	78542	22903	22903	14722.39378238342	14722.39378238342	0.8616479706287908	11	4670
R4_EKDN230028432-1A_HKTC2DSX7_L3.33	Bacteria	Planctomycetota	Planctomycetia	Planctomycetales	Planctomycetaceae	TH-plancto1		NA	NA	NA	NA	NA	NA	R4	Lier river loc2	PP	June	2 weeks	2021	6	17	Lier river loc2	85.91954022988506	2.2988505747126435	0.5897816655629062	0.012073376603967144	5615651	481	481	63703	63703	18365	18365	11674.950103950105	11674.950103950105	0.8616107019471118	11	4709
R5_EKDN230028433-1A_HKTC2DSX7_L3.52	Bacteria	Planctomycetota	Planctomycetia	Planctomycetales	Planctomycetaceae	TH-plancto1		NA	NA	NA	NA	NA	NA	R5	Lier river loc2	PVC	June	2 weeks	2021	6	17	Lier river loc2	85.5276907001045	2.5963488843813387	0.5899679404408439	0.013379911206575263	5607064	705	705	47389	47389	11465	11465	7953.282269503546	7953.282269503546	0.8631201641358115	11	4869
R6_EKDN230028434-1A_HKTC2DSX7_L3.21	Bacteria	Planctomycetota	Planctomycetia	Planctomycetales	Planctomycetaceae	TH-plancto1		NA	NA	NA	NA	NA	NA	R6	Lier river loc2	PEHD	June	2 weeks	2021	6	17	Lier river loc2	94.38202247191012	4.49438202247191	0.5899590346597009	0.012216192729425734	5676506	477	477	69919	69919	18099	18099	11900.431865828092	11900.431865828092	0.8610314161563469	11	4744
R11_EKDN230028439-1A_HKTC2DSX7_L3.43	Bacteria	Planctomycetota	Planctomycetia	Pirellulales	Pirellulaceae	Pirellula_B		NA	NA	NA	NA	NA	NA	R11	Lier river loc2	PVC	June	4 weeks	2021	6	28	Lier river loc2	94.63667820069205	7.0588235294117645	0.4996513028339011	0.01093839783366504	7483571	560	560	113100	113100	22159	22159	13363.519642857143	13363.519642857143	0.8708379996662021	11	6193
V1_EKDN230028453-1A_HKTTNDSX7_L4.108	Bacteria	Patescibacteria	JAEDAM01	BD1-5	UBA2023	JABFSX01	JABFSX01 sp013268835	NA	NA	NA	NA	NA	NA	V1	Untreated wastewater	PP	September	2 weeks	2021	9	28	Raw WW	87.6698014629049	1.7241379310344827	0.36074277711292296	0.024139766933429778	1001054	171	171	26170	26170	7636	7636	5854.116959064328	5854.116959064328	0.9247523110641384	4	1127
V10_EKDN230028462-1A_HKTTNDSX7_L4.116	Bacteria	Nitrospirota	Nitrospiria	Nitrospirales	Nitrospiraceae	Nitrospira_A		NA	NA	NA	NA	NA	NA	V10	Treated wastewater	PP	September	4 weeks	2021	9	28	Treated WW	93.63636363636364	2.0000000000000004	0.5852609298721585	0.01157129844035996	4371117	93	93	201967	201967	88071	88071	47001.25806451613	47001.25806451613	0.8782940378855107	11	4304
V10_EKDN230028462-1A_HKTTNDSX7_L4.75	Bacteria	Nitrospirota	Nitrospiria	Nitrospirales	Nitrospiraceae	Nitrospira_A		NA	NA	NA	NA	NA	NA	V10	Treated wastewater	PP	September	4 weeks	2021	9	28	Treated WW	83.71212121212122	4.909090909090909	0.5843037502778117	0.018893400709453476	3487075	879	879	26239	26239	4447	4447	3967.0932878270764	3967.0932878270764	0.8869364725450414	11	4096
V12_EKDN230028464-1A_HKTTNDSX7_L4.111	Bacteria	Nitrospirota	Nitrospiria	Nitrospirales	Nitrospiraceae	Nitrospira_A		NA	NA	NA	NA	NA	NA	V12	Treated wastewater	PEHD	September	4 weeks	2021	9	28	Treated WW	84.04040404040403	3.737373737373737	0.583097560091163	0.017838514991463144	3667719	614	614	38359	38359	7809	7809	5973.483713355049	5973.483713355049	0.8839755717381839	11	3963
V1_EKDN230028453-1A_HKTTNDSX7_L4.30	Bacteria	Nitrospirota	Nitrospiria	Nitrospirales	Nitrospiraceae	Nitrospira_A		KBMIPHGE_01568	ampC	class C beta-lactamase	core	BETA-LACTAM	BETA-LACTAM	V1	Untreated wastewater	PP	September	2 weeks	2021	9	28	Raw WW	86.57196969696969	9.747474747474747	0.5816346542442088	0.02021747462445978	4114913	732	732	41738	41738	7201	7201	5621.465846994535	5621.465846994535	0.8838281635602017	11	4514
V8_EKDN230028460-1A_HJH72DSX7_L2.15	Bacteria	Nitrospirota	Nitrospiria	Nitrospirales	Nitrospiraceae	Nitrospira_A		NA	NA	NA	NA	NA	NA	V8	Treated wastewater	PVC	September	2 weeks	2021	9	28	Treated WW	91.5909090909091	2.727272727272727	0.5852239347735374	0.010709054924481277	4383129	79	79	210673	210673	83988	83988	55482.645569620254	55482.645569620254	0.8768576056054932	11	4282
V9_EKDN230028461-1A_HKTTNDSX7_L4.131	Bacteria	Nitrospirota	Nitrospiria	Nitrospirales	Nitrospiraceae	Nitrospira_A		NA	NA	NA	NA	NA	NA	V9	Treated wastewater	PEHD	September	2 weeks	2021	9	28	Treated WW	91.5909090909091	2.727272727272727	0.5851356762889833	0.010038901649270692	4434968	84	84	228208	228208	81282	81282	52797.23809523809	52797.23809523809	0.878324488474325	11	4362
V9_EKDN230028461-1A_HKTTNDSX7_L4.48	Bacteria	Nitrospirota	Nitrospiria	Nitrospirales	Nitrospiraceae	Nitrospira_A		NA	NA	NA	NA	NA	NA	V9	Treated wastewater	PEHD	September	2 weeks	2021	9	28	Treated WW	80.32196969696969	3.6363636363636362	0.5833717165262149	0.019038599070900233	3799406	524	524	40514	40514	9345	9345	7250.774809160305	7250.774809160305	0.8860919312124053	11	3993
V11_EKDN230028463-1A_HKTTNDSX7_L4.86	Bacteria	Nitrospirota	Nitrospiria	Nitrospirales	Nitrospiraceae	Nitrospira_A		NA	NA	NA	NA	NA	NA	V11	Treated wastewater	PVC	September	4 weeks	2021	9	28	Treated WW	91.30681818181819	2.0000000000000004	0.5839176968351999	0.01678895393583353	4411495	117	117	170011	170011	69604	69604	37705.08547008547	37705.08547008547	0.8769535044242371	11	4395
V12_EKDN230028464-1A_HKTTNDSX7_L4.32	Bacteria	Nitrospirota	Nitrospiria	Nitrospirales	Nitrospiraceae	Nitrospira_A		NA	NA	NA	NA	NA	NA	V12	Treated wastewater	PEHD	September	4 weeks	2021	9	28	Treated WW	97.67045454545455	5	0.5840240007767931	0.013281621304099501	4510854	88	88	161975	161975	86798	86798	51259.704545454544	51259.704545454544	0.878557364082278	11	4446
V1_EKDN230028453-1A_HKTTNDSX7_L4.43	Bacteria	Nitrospirota	Nitrospiria	Nitrospirales	Nitrospiraceae	Nitrospira_A		NA	NA	NA	NA	NA	NA	V1	Untreated wastewater	PP	September	2 weeks	2021	9	28	Raw WW	94.94318181818181	5.454545454545454	0.5852030213465872	0.010218701748566168	4467412	93	93	225515	225515	91088	91088	48036.68817204301	48036.68817204301	0.8787763474691835	11	4408
V4_EKDN230028456-1A_HKTTNDSX7_L4.91	Bacteria	Nitrospirota	Nitrospiria	Nitrospirales	Nitrospiraceae	Nitrospira_A		NA	NA	NA	NA	NA	NA	V4	Untreated wastewater	PP	August	4 weeks	2021	8	27	Raw WW	94.0340909090909	6.515151515151516	0.5842563805718496	0.016148878700701433	4666157	128	128	210720	210720	84976	84976	36454.3515625	36454.3515625	0.8769437033516018	11	4675
V5_EKDN230028457-1A_HKTTNDSX7_L4.20	Bacteria	Nitrospirota	Nitrospiria	Nitrospirales	Nitrospiraceae	Nitrospira_A		NA	NA	NA	NA	NA	NA	V5	Untreated wastewater	PVC	August	4 weeks	2021	8	27	Raw WW	96.76136363636364	6.959595959595959	0.5840108376766742	0.015657754011183002	4457782	85	85	241523	241523	93136	93136	52444.49411764706	52444.49411764706	0.879463150059828	11	4390
V6_EKDN230028458-1A_HKTTNDSX7_L4.82	Bacteria	Nitrospirota	Nitrospiria	Nitrospirales	Nitrospiraceae	Nitrospira_A		NA	NA	NA	NA	NA	NA	V6	Untreated wastewater	PEHD	August	4 weeks	2021	8	27	Raw WW	97.67045454545455	4.292929292929293	0.5837724490886003	0.017519843363452227	4539995	138	138	235101	235101	75162	75162	32898.514492753624	32898.514492753624	0.8769936971296224	11	4506
V7_EKDN230028459-1A_HKTTNDSX7_L4.51	Bacteria	Myxococcota	Myxococcia	Myxococcales	Myxococcaceae	FEN-1143		NA	NA	NA	NA	NA	NA	V7	Treated wastewater	PP	September	2 weeks	2021	9	28	Treated WW	97.77777777777777	3.118279569892473	0.6983382195840087	0.010230173758897454	9519910	102	102	490152	490152	190725	190725	93332.45098039215	93332.45098039215	0.9308315939961618	11	8372
V8_EKDN230028460-1A_HJH72DSX7_L2.18	Bacteria	Myxococcota	Myxococcia	Myxococcales	Myxococcaceae	FEN-1143		NA	NA	NA	NA	NA	NA	V8	Treated wastewater	PVC	September	2 weeks	2021	9	28	Treated WW	98.38709677419355	2.831541218637993	0.6983904130210411	0.015434169881206801	9449567	550	550	156992	156992	28981	28981	17181.03090909091	17181.03090909091	0.930399244748463	11	8713
V9_EKDN230028461-1A_HKTTNDSX7_L4.39	Bacteria	Myxococcota	Myxococcia	Myxococcales	Myxococcaceae	FEN-1143		NA	NA	NA	NA	NA	NA	V9	Treated wastewater	PEHD	September	2 weeks	2021	9	28	Treated WW	98.38709677419355	2.4731182795698925	0.6983466565472713	0.009035849715359291	9476192	104	104	527479	527479	136872	136872	91117.23076923077	91117.23076923077	0.9308001568562562	11	8355
V2_EKDN230028454-1A_HKTTNDSX7_L4.100	Bacteria	Fusobacteriota	Fusobacteriia	Fusobacteriales	Leptotrichiaceae	JAGOYM01	JAGOYM01 sp018059165	NA	NA	NA	NA	NA	NA	V2	Untreated wastewater	PVC	September	2 weeks	2021	9	28	Raw WW	92.80898876404494	4.253611556982343	0.29807545515879463	0.016430366107627048	1624488	205	205	38810	38810	13831	13831	7924.331707317073	7924.331707317073	0.9157716154259065	11	1701
V2_EKDN230028454-1A_HKTTNDSX7_L4.142	Bacteria	Elusimicrobiota	Elusimicrobia	Elusimicrobiales	UBA9959	UBA9959		NA	NA	NA	NA	NA	NA	V2	Untreated wastewater	PVC	September	2 weeks	2021	9	28	Raw WW	80.04967053215567	3.436880370125578	0.6223163735435013	0.020302672037683267	1965158	484	484	32929	32929	4747	4747	4060.2438016528927	4060.2438016528927	0.9283619943027481	11	2272
V3_EKDN230028455-1A_HKTC2DSX7_L4.62	Bacteria	Desulfobacterota_F	Desulfuromonadia	Geobacterales	Pseudopelobacteraceae	Pseudopelobacter		NA	NA	NA	NA	NA	NA	V3	Untreated wastewater	PEHD	September	2 weeks	2021	9	28	Raw WW	97.23502304147466	3.870967741935484	0.5613900922941975	0.02933521199835153	3958212	433	433	81988	81988	13401	13401	9141.367205542725	9141.367205542725	0.8991377925184402	11	3822
V2_EKDN230028454-1A_HKTTNDSX7_L4.125	Bacteria	Desulfobacterota	Desulfovibrionia	Desulfovibrionales	Desulfovibrionaceae	Desulfovibrio		NA	NA	NA	NA	NA	NA	V2	Untreated wastewater	PVC	September	2 weeks	2021	9	28	Raw WW	81.1214426599042	5.335305719921104	0.5775728141751459	0.028539447151629753	2500715	472	472	21775	21775	6812	6812	5298.125	5298.125	0.873685325996765	11	2518
V3_EKDN230028455-1A_HKTC2DSX7_L4.124	Bacteria	Desulfobacterota	Desulfovibrionia	Desulfovibrionales	Desulfovibrionaceae	Desulfovibrio		KHNKAEHF_00789	bla	class A beta-lactamase	core	BETA-LACTAM	BETA-LACTAM	V3	Untreated wastewater	PEHD	September	2 weeks	2021	9	28	Raw WW	84.17394571240725	6.291913214990138	0.5773803270914434	0.028311230445614864	2665432	472	472	29057	29057	7304	7304	5647.1016949152545	5647.1016949152545	0.8725681240414311	11	2622
V5_EKDN230028457-1A_HKTTNDSX7_L4.67	Bacteria	Desulfobacterota	Desulfobulbia	Desulfobulbales	Desulfobulbaceae	Desulfobulbus		NA	NA	NA	NA	NA	NA	V5	Untreated wastewater	PVC	August	4 weeks	2021	8	27	Raw WW	88.62433862433862	7.473544973544973	0.6028423431531369	0.02648229496392698	3750075	433	433	74067	74067	15795	15795	8660.681293302541	8660.681293302541	0.8857766844663106	11	3449
V4_EKDN230028456-1A_HKTTNDSX7_L4.125	Bacteria	Desulfobacterota	Desulfobacteria	Desulfobacterales	Desulforegulaceae	Desulforegula		NA	NA	NA	NA	NA	NA	V4	Untreated wastewater	PP	August	4 weeks	2021	8	27	Raw WW	82.72043010752688	3.9784946236559136	0.4184260029149265	0.020087275934761614	3163030	625	625	39398	39398	6552	6552	5060.848	5060.848	0.8468332579836423	11	3108
V5_EKDN230028457-1A_HKTTNDSX7_L4.71	Bacteria	Desulfobacterota	Desulfobacteria	Desulfobacterales	Desulfobacteraceae	Desulfobacter	Desulfobacter postgatei	GNHMFPOK_03183	blaOXA-2	oxacillin-hydrolyzing class D beta-lactamase OXA-2	core	BETA-LACTAM	BETA-LACTAM	V5	Untreated wastewater	PVC	August	4 weeks	2021	8	27	Raw WW	99.35483870967742	0.3225806451612903	0.4771999131148041	0.020879768237994183	3641587	263	263	88780	88780	19993	19993	13846.338403041826	13846.338403041826	0.9003437237665886	11	3336
V6_EKDN230028458-1A_HKTTNDSX7_L4.15	Bacteria	Desulfobacterota	Desulfobacteria	Desulfobacterales	Desulfobacteraceae	Desulfobacter	Desulfobacter postgatei	INMEAIIO_00060	blaOXA	OXA-198 family carbapenem-hydrolyzing class D beta-lactamase	core	BETA-LACTAM	CARBAPENEM	V6	Untreated wastewater	PEHD	August	4 weeks	2021	8	27	Raw WW	96.7741935483871	0	0.47688286134618796	0.02246599408843127	3508782	233	233	63104	63104	23712	23712	15059.150214592275	15059.150214592275	0.8978389082023335	11	3252
V6_EKDN230028458-1A_HKTTNDSX7_L4.15	Bacteria	Desulfobacterota	Desulfobacteria	Desulfobacterales	Desulfobacteraceae	Desulfobacter	Desulfobacter postgatei	INMEAIIO_00059	blaOXA	class D beta-lactamase	core	BETA-LACTAM	BETA-LACTAM	V6	Untreated wastewater	PEHD	August	4 weeks	2021	8	27	Raw WW	96.7741935483871	0	0.47688286134618796	0.02246599408843127	3508782	233	233	63104	63104	23712	23712	15059.150214592275	15059.150214592275	0.8978389082023335	11	3252
R16_EKDN230028444-1A_HKTC2DSX7_L3.61	Bacteria	Cyanobacteriota	Cyanobacteriia	Cyanobacteriales	Microcoleaceae	Microcoleus	Microcoleus sp004292745	NA	NA	NA	NA	NA	NA	R16	Lier river loc2	PP	September	2 weeks	2021	9	14	Lier river loc2	93.45003646973012	2.078774617067834	0.4439087950756834	0.01695183225534062	5893366	352	352	91044	91044	27132	27132	16742.517045454544	16742.517045454544	0.8333407427945252	11	5291
R18_EKDN230028446-1A_HKTC2DSX7_L3.30	Bacteria	Cyanobacteriota	Cyanobacteriia	Cyanobacteriales	Microcoleaceae	Microcoleus	Microcoleus sp004292745	NA	NA	NA	NA	NA	NA	R18	Lier river loc2	PEHD	September	2 weeks	2021	9	14	Lier river loc2	98.85485047410648	1.6046681254558715	0.4446755097063967	0.013734745429106297	6241142	176	176	224610	224610	60542	60542	35461.03409090909	35461.03409090909	0.833840825925768	11	5410
R22_EKDN230028450-1A_HKTC2DSX7_L3.28	Bacteria	Cyanobacteriota	Cyanobacteriia	Cyanobacteriales	Microcoleaceae	Microcoleus	Microcoleus sp004292745	NA	NA	NA	NA	NA	NA	R22	Lier river loc2	PP	September	4 weeks	2021	9	28	Lier river loc2	96.99489423778263	2.735229759299781	0.44480917162531564	0.01595586679685228	6359091	214	214	138831	138831	50386	50386	29715.3785046729	29715.3785046729	0.8319709530811872	11	5555
R23_EKDN230028451-1A_HKTC2DSX7_L4.40	Bacteria	Cyanobacteriota	Cyanobacteriia	Cyanobacteriales	Microcoleaceae	Microcoleus	Microcoleus sp004292745	NA	NA	NA	NA	NA	NA	R23	Lier river loc2	PVC	September	4 weeks	2021	9	28	Lier river loc2	97.97957695113055	1.1670313639679064	0.445149220826667	0.013804652671439325	6191562	203	203	146891	146891	49825	49825	30500.30541871921	30500.30541871921	0.8320320461944821	11	5381
R24_EKDN230028452-1A_HKTTNDSX7_L4.43	Bacteria	Cyanobacteriota	Cyanobacteriia	Cyanobacteriales	Microcoleaceae	Microcoleus	Microcoleus sp004292745	NA	NA	NA	NA	NA	NA	R24	Lier river loc2	PEHD	September	4 weeks	2021	9	28	Lier river loc2	96.77607585703865	1.0576221735959153	0.4444725285500095	0.01423329781012547	6160068	190	190	215462	215462	50523	50523	32421.41052631579	32421.41052631579	0.8331365822585075	11	5371
R22_EKDN230028450-1A_HKTC2DSX7_L3.20	Bacteria	Cyanobacteriota	Cyanobacteriia	Cyanobacteriales	Microcoleaceae	Microcoleus		OJDANGDN_04307	vat	Vat family streptogramin A O-acetyltransferase	core	STREPTOGRAMIN	STREPTOGRAMIN	R22	Lier river loc2	PP	September	4 weeks	2021	9	28	Lier river loc2	87.75164113785559	3.0269876002917577	0.4574777526078129	0.020217889754379638	6577063	790	790	44197	44197	11615	11615	8325.396202531645	8325.396202531645	0.7999859511760796	11	6007
R23_EKDN230028451-1A_HKTC2DSX7_L4.23	Bacteria	Cyanobacteriota	Cyanobacteriia	Cyanobacteriales	Microcoleaceae	Microcoleus		MAOKLDAB_03354	vat	Vat family streptogramin A O-acetyltransferase	core	STREPTOGRAMIN	STREPTOGRAMIN	R23	Lier river loc2	PVC	September	4 weeks	2021	9	28	Lier river loc2	87.01905543398979	2.698760029175784	0.45688542708648705	0.021471796924844813	6823934	817	817	41707	41707	11341	11341	8352.428396572828	8352.428396572828	0.7996352250769131	11	6297
R24_EKDN230028452-1A_HKTTNDSX7_L4.1	Bacteria	Cyanobacteriota	Cyanobacteriia	Cyanobacteriales	Microcoleaceae	Microcoleus		NIDIHNEB_02062	vat	Vat family streptogramin A O-acetyltransferase	core	STREPTOGRAMIN	STREPTOGRAMIN	R24	Lier river loc2	PEHD	September	4 weeks	2021	9	28	Lier river loc2	95.73304157549234	1.6479759299781183	0.4575716079173571	0.016957611976611185	7230241	557	557	70452	70452	16888	16888	12980.684021543986	12980.684021543986	0.7939301055110057	11	6402
R4_EKDN230028432-1A_HKTC2DSX7_L3.37	Bacteria	Cyanobacteriota	Cyanobacteriia	Cyanobacteriales	Microcoleaceae	Microcoleus		APGIMAEA_04809	vat	Vat family streptogramin A O-acetyltransferase	core	STREPTOGRAMIN	STREPTOGRAMIN	R4	Lier river loc2	PP	June	2 weeks	2021	6	17	Lier river loc2	94.34719183078045	0.437636761487965	0.46171870037663765	0.014354060884301969	6376155	536	536	58682	58682	15642	15642	11895.811567164179	11895.811567164179	0.7813812556313326	11	5726
R5_EKDN230028433-1A_HKTC2DSX7_L3.29	Bacteria	Cyanobacteriota	Cyanobacteriia	Cyanobacteriales	Microcoleaceae	Microcoleus		EGNNLLKD_02349	vat	Vat family streptogramin A O-acetyltransferase	core	STREPTOGRAMIN	STREPTOGRAMIN	R5	Lier river loc2	PVC	June	2 weeks	2021	6	17	Lier river loc2	95.0036469730124	0.437636761487965	0.4580284046500252	0.01722438075040702	6938371	486	486	91586	91586	20436	20436	14276.48353909465	14276.48353909465	0.7834230830262607	11	6153
R6_EKDN230028434-1A_HKTC2DSX7_L3.68	Bacteria	Cyanobacteriota	Cyanobacteriia	Cyanobacteriales	Microcoleaceae	Microcoleus		BMAAJEJJ_00306	vat	Vat family streptogramin A O-acetyltransferase	core	STREPTOGRAMIN	STREPTOGRAMIN	R6	Lier river loc2	PEHD	June	2 weeks	2021	6	17	Lier river loc2	94.20131291028446	0.5835156819839532	0.45786457936969027	0.016055924222404056	7003763	497	497	91908	91908	20802	20802	14092.07847082495	14092.07847082495	0.7838964568047205	11	6221
R16_EKDN230028444-1A_HKTC2DSX7_L3.9	Bacteria	Cyanobacteriota	Cyanobacteriia	Cyanobacteriales	Coleofasciculaceae	CADCTM01		HDPHJEMN_02361	blaOXA	class D beta-lactamase	core	BETA-LACTAM	BETA-LACTAM	R16	Lier river loc2	PP	September	2 weeks	2021	9	14	Lier river loc2	98.88888888888889	0.8888888888888888	0.42842697615850367	0.01268472131957669	6696224	170	170	200914	200914	64827	64827	39389.55294117647	39389.55294117647	0.8346515887162675	11	5770
R17_EKDN230028445-1A_HKTC2DSX7_L3.6	Bacteria	Cyanobacteriota	Cyanobacteriia	Cyanobacteriales	Coleofasciculaceae	CADCTM01		NJNGJLJC_01149	blaOXA	class D beta-lactamase	core	BETA-LACTAM	BETA-LACTAM	R17	Lier river loc2	PVC	September	2 weeks	2021	9	14	Lier river loc2	98	0.8888888888888888	0.42846839230240596	0.012267189802429556	6699444	178	178	176288	176288	63894	63894	37637.32584269663	37637.32584269663	0.8346437405850395	11	5762
R18_EKDN230028446-1A_HKTC2DSX7_L3.57	Bacteria	Cyanobacteriota	Cyanobacteriia	Cyanobacteriales	Coleofasciculaceae	CADCTM01		LADHILNI_01251	blaOXA	class D beta-lactamase	core	BETA-LACTAM	BETA-LACTAM	R18	Lier river loc2	PEHD	September	2 weeks	2021	9	14	Lier river loc2	98.66666666666667	0.8888888888888888	0.42847111212349287	0.012249598331780794	6681713	158	158	211075	211075	69087	69087	42289.32278481012	42289.32278481012	0.8352834071143134	11	5735
R22_EKDN230028450-1A_HKTC2DSX7_L3.68	Bacteria	Cyanobacteriota	Cyanobacteriia	Cyanobacteriales	Coleofasciculaceae	CADCTM01		OJHGHFFD_03239	blaOXA	class D beta-lactamase	core	BETA-LACTAM	BETA-LACTAM	R22	Lier river loc2	PP	September	4 weeks	2021	9	28	Lier river loc2	98.66666666666667	0.8888888888888888	0.4284777359033273	0.012392760999967204	6689043	166	166	201182	201182	69087	69087	40295.43975903615	40295.43975903615	0.8355763298277497	11	5762
R23_EKDN230028451-1A_HKTC2DSX7_L4.33	Bacteria	Cyanobacteriota	Cyanobacteriia	Cyanobacteriales	Coleofasciculaceae	CADCTM01		EFIGFOJN_04812	blaOXA	class D beta-lactamase	core	BETA-LACTAM	BETA-LACTAM	R23	Lier river loc2	PVC	September	4 weeks	2021	9	28	Lier river loc2	99.33333333333333	1.7777777777777777	0.4285595209796332	0.012767617624191097	6802383	182	182	197941	197941	63894	63894	37375.730769230766	37375.730769230766	0.8346993987254172	11	5873
R24_EKDN230028452-1A_HKTTNDSX7_L4.53	Bacteria	Cyanobacteriota	Cyanobacteriia	Cyanobacteriales	Coleofasciculaceae	CADCTM01		KJLIKBMO_02966	blaOXA	class D beta-lactamase	core	BETA-LACTAM	BETA-LACTAM	R24	Lier river loc2	PEHD	September	4 weeks	2021	9	28	Lier river loc2	98.88888888888889	1.4074074074074072	0.42870212343984726	0.0122775166069075	6721217	167	167	198000	198000	64827	64827	40246.80838323353	40246.80838323353	0.8350887941871241	11	5765
R16_EKDN230028444-1A_HKTC2DSX7_L3.50	Bacteria	Cyanobacteriota	Cyanobacteriia	Cyanobacteriales	Chamaesiphonaceae	JAAFHZ01		NA	NA	NA	NA	NA	NA	R16	Lier river loc2	PP	September	2 weeks	2021	9	14	Lier river loc2	91.74305555555556	1.2222222222222223	0.45557743018924857	0.021306081403166404	3519551	202	202	136617	136617	33251	33251	17423.519801980197	17423.519801980197	0.8829691628278721	11	3536
V10_EKDN230028462-1A_HKTTNDSX7_L4.56	Bacteria	Campylobacterota	Campylobacteria	Campylobacterales	Sulfurovaceae	UBA1140	UBA1140 sp006212005	NA	NA	NA	NA	NA	NA	V10	Treated wastewater	PP	September	4 weeks	2021	9	28	Treated WW	89.6174863387978	4.703611309099548	0.3352832213768459	0.020799561873894465	1804719	343	343	25037	25037	6865	6865	5261.571428571428	5261.571428571428	0.9267647761230419	11	2067
V11_EKDN230028463-1A_HKTTNDSX7_L4.74	Bacteria	Campylobacterota	Campylobacteria	Campylobacterales	Sulfurovaceae	UBA1140	UBA1140 sp006212005	NA	NA	NA	NA	NA	NA	V11	Treated wastewater	PVC	September	4 weeks	2021	9	28	Treated WW	83.19783197831977	1.4404383174266526	0.34074408313960264	0.018872469891943	1398419	379	379	15503	15503	4235	4235	3689.7598944591027	3689.7598944591027	0.9331645236513519	11	1687
V10_EKDN230028462-1A_HKTTNDSX7_L4.30	Bacteria	Campylobacterota	Campylobacteria	Campylobacterales	Sulfurimonadaceae	Sulfuricurvum	Sulfuricurvum sp020721585	NA	NA	NA	NA	NA	NA	V10	Treated wastewater	PP	September	4 weeks	2021	9	28	Treated WW	87.58984328973725	1.9647696476964769	0.4458808820274673	0.022390017555948705	1545258	312	312	19532	19532	6060	6060	4952.75	4952.75	0.9352541776195302	11	1825
R22_EKDN230028450-1A_HKTC2DSX7_L3.2	Bacteria	Bdellovibrionota	Bdellovibrionia	Bdellovibrionales	JAGQZY01	JACKAL01		MPHOBFIF_00710	bla	subclass B2 metallo-beta-lactamase	core	BETA-LACTAM	BETA-LACTAM	R22	Lier river loc2	PP	September	4 weeks	2021	9	28	Lier river loc2	93.30357142857143	0.8928571428571429	0.44966486423168556	0.021071309118649805	2902555	387	387	71578	71578	10518	10518	7500.142118863049	7500.142118863049	0.9240889492188779	11	3174
R23_EKDN230028451-1A_HKTC2DSX7_L4.42	Bacteria	Bdellovibrionota	Bdellovibrionia	Bdellovibrionales	JAGQZY01	JACKAL01		NA	NA	NA	NA	NA	NA	R23	Lier river loc2	PVC	September	4 weeks	2021	9	28	Lier river loc2	82.26190476190474	4.520089285714286	0.45143818178933426	0.021253360285574584	2332007	625	625	17781	17781	4269	4269	3731.2112	3731.2112	0.9270336667085476	11	2811
R24_EKDN230028452-1A_HKTTNDSX7_L4.39	Bacteria	Bdellovibrionota	Bdellovibrionia	Bdellovibrionales	JAGQZY01	JACKAL01		DBHADDMI_00939	bla	subclass B2 metallo-beta-lactamase	core	BETA-LACTAM	BETA-LACTAM	R24	Lier river loc2	PEHD	September	4 weeks	2021	9	28	Lier river loc2	80.2765376984127	5.133928571428571	0.4499428216485961	0.020817110232973005	2086454	591	591	20856	20856	3764	3764	3530.379018612521	3530.379018612521	0.9264704613665099	11	2566
R13_EKDN230028441-1A_HKTC2DSX7_L3.35	Bacteria	Bdellovibrionota	Bacteriovoracia	Bacteriovoracales	Bacteriovoracaceae	Bacteriovorax		NA	NA	NA	NA	NA	NA	R13	Lier river loc1	PP	September	2 weeks	2021	9	14	Lier river loc1	85.06944444444444	8.59375	0.33119452958450823	0.019399670878572937	3489022	687	687	42707	42707	6826	6826	5078.634643377001	5078.634643377001	0.9067500864139005	11	3897
V4_EKDN230028456-1A_HKTTNDSX7_L4.105	Bacteria	Bacteroidota	Bacteroidia	Flavobacteriales	Weeksellaceae	Kaistella	Kaistella chaponensis	NA	NA	NA	NA	NA	NA	V4	Untreated wastewater	PP	August	4 weeks	2021	8	27	Raw WW	81.03448275862068	5.172413793103448	0.35603988106796314	0.015071538659672536	2441058	274	274	75256	75256	14769	14769	8908.970802919708	8908.970802919708	0.8919665161581577	11	2449
V5_EKDN230028457-1A_HKTTNDSX7_L4.120	Bacteria	Bacteroidota	Bacteroidia	Flavobacteriales	Weeksellaceae	Kaistella	Kaistella chaponensis	KEFFJDBB_02218	ere(D)	EreD family erythromycin esterase	core	MACROLIDE	AZITHROMYCIN/ERYTHROMYCIN	V5	Untreated wastewater	PVC	August	4 weeks	2021	8	27	Raw WW	94.06862745098039	4.79631507775524	0.35500026333362683	0.017218351056155837	2487339	241	241	46561	46561	16502	16502	10320.908713692947	10320.908713692947	0.8931798198797992	11	2502
V5_EKDN230028457-1A_HKTTNDSX7_L4.120	Bacteria	Bacteroidota	Bacteroidia	Flavobacteriales	Weeksellaceae	Kaistella	Kaistella chaponensis	KEFFJDBB_02217	aadS	aminoglycoside 6-adenylyltransferase AadS	core	AMINOGLYCOSIDE	STREPTOMYCIN	V5	Untreated wastewater	PVC	August	4 weeks	2021	8	27	Raw WW	94.06862745098039	4.79631507775524	0.35500026333362683	0.017218351056155837	2487339	241	241	46561	46561	16502	16502	10320.908713692947	10320.908713692947	0.8931798198797992	11	2502
V6_EKDN230028458-1A_HKTTNDSX7_L4.20	Bacteria	Bacteroidota	Bacteroidia	Flavobacteriales	Weeksellaceae	Kaistella	Kaistella chaponensis	BIGDDBAP_00298	bla	class A beta-lactamase, subclass A2	core	BETA-LACTAM	BETA-LACTAM	V6	Untreated wastewater	PEHD	August	4 weeks	2021	8	27	Raw WW	95.203081232493	5.514705882352941	0.3578144643560416	0.01492704195284755	2404573	283	283	42510	42510	13301	13301	8496.724381625441	8496.724381625441	0.8909511168926874	11	2402
V7_EKDN230028459-1A_HKTTNDSX7_L4.76	Bacteria	Bacteroidota	Bacteroidia	Flavobacteriales	Weeksellaceae	Kaistella	Kaistella chaponensis	IKNFDJPN_01759	bla	class A beta-lactamase, subclass A2	core	BETA-LACTAM	BETA-LACTAM	V7	Treated wastewater	PP	September	2 weeks	2021	9	28	Treated WW	91.3515406162465	2.9411764705882355	0.3561085570029805	0.015312704535817984	2482493	275	275	51308	51308	13623	13623	9027.247272727273	9027.247272727273	0.8911807606305435	11	2504
V8_EKDN230028460-1A_HJH72DSX7_L2.38	Bacteria	Bacteroidota	Bacteroidia	Flavobacteriales	Weeksellaceae	Kaistella	Kaistella chaponensis	PKHOHNEO_00601	bla	class A beta-lactamase, subclass A2	core	BETA-LACTAM	BETA-LACTAM	V8	Treated wastewater	PVC	September	2 weeks	2021	9	28	Treated WW	94.15849673202615	8.771008403361344	0.35563694220551445	0.01653003766182594	2509011	420	420	42496	42496	8081	8081	5973.835714285714	5973.835714285714	0.8909976879336121	11	2608
V9_EKDN230028461-1A_HKTTNDSX7_L4.76	Bacteria	Bacteroidota	Bacteroidia	Flavobacteriales	Weeksellaceae	Kaistella	Kaistella chaponensis	AFPBFFEN_00552	bla	class A beta-lactamase, subclass A2	core	BETA-LACTAM	BETA-LACTAM	V9	Treated wastewater	PEHD	September	2 weeks	2021	9	28	Treated WW	96.74369747899159	3.9215686274509802	0.3556387251300795	0.014951526626734305	2635312	255	255	61715	61715	16554	16554	10334.556862745098	10334.556862745098	0.8928578475717486	11	2614
V10_EKDN230028462-1A_HKTTNDSX7_L4.64	Bacteria	Bacteroidota	Bacteroidia	Flavobacteriales	Weeksellaceae	Cloacibacterium		EEIMPHBM_00119	bla	class A beta-lactamase, subclass A2	core	BETA-LACTAM	BETA-LACTAM	V10	Treated wastewater	PP	September	4 weeks	2021	9	28	Treated WW	97.80546701439197	1.1437908496732025	0.3168412192473136	0.00884653777633413	2775286	52	52	302226	302226	101038	101038	53370.88461538462	53370.88461538462	0.8998243784604542	11	2582
V11_EKDN230028463-1A_HKTTNDSX7_L4.43	Bacteria	Bacteroidota	Bacteroidia	Flavobacteriales	Weeksellaceae	Cloacibacterium		BHPMEPGA_01092	bla	class A beta-lactamase, subclass A2	core	BETA-LACTAM	BETA-LACTAM	V11	Treated wastewater	PVC	September	4 weeks	2021	9	28	Treated WW	96.69467787114846	4.084967320261438	0.31720025736599217	0.010486908730193324	2704320	95	95	85852	85852	40553	40553	28466.526315789473	28466.526315789473	0.8990326588569401	11	2563
V12_EKDN230028464-1A_HKTTNDSX7_L4.86	Bacteria	Bacteroidota	Bacteroidia	Flavobacteriales	Weeksellaceae	Cloacibacterium		ICCMPOFJ_00786	bla	class A beta-lactamase, subclass A2	core	BETA-LACTAM	BETA-LACTAM	V12	Treated wastewater	PEHD	September	4 weeks	2021	9	28	Treated WW	98.52699700569883	1.838235294117647	0.31731996414503355	0.008333099686415655	2848141	61	61	183159	183159	83530	83530	46690.83606557377	46690.83606557377	0.8999557957278098	11	2598
V7_EKDN230028459-1A_HKTTNDSX7_L4.11	Bacteria	Bacteroidota	Bacteroidia	Flavobacteriales	Weeksellaceae	Cloacibacterium		NACBMAEP_00982	bla	class A beta-lactamase, subclass A2	core	BETA-LACTAM	BETA-LACTAM	V7	Treated wastewater	PP	September	2 weeks	2021	9	28	Treated WW	96.52322998164782	2.859477124183006	0.3177866186328784	0.009502235414911433	2769717	60	60	218170	218170	85494	85494	46161.95	46161.95	0.8999334589057294	11	2534
V8_EKDN230028460-1A_HJH72DSX7_L2.79	Bacteria	Bacteroidota	Bacteroidia	Flavobacteriales	Weeksellaceae	Cloacibacterium		JOIIIOOL_01498	bla	class A beta-lactamase, subclass A2	core	BETA-LACTAM	BETA-LACTAM	V8	Treated wastewater	PVC	September	2 weeks	2021	9	28	Treated WW	97.96918767507003	3.676470588235294	0.3179021302516421	0.007815985246986176	2784272	48	48	240402	240402	85851	85851	58005.666666666664	58005.666666666664	0.9005768832930116	11	2550
V9_EKDN230028461-1A_HKTTNDSX7_L4.95	Bacteria	Bacteroidota	Bacteroidia	Flavobacteriales	Weeksellaceae	Cloacibacterium		DLMOGPMM_02458	bla	class A beta-lactamase, subclass A2	core	BETA-LACTAM	BETA-LACTAM	V9	Treated wastewater	PEHD	September	2 weeks	2021	9	28	Treated WW	98.09523809523809	4.370915032679738	0.31690778852872636	0.010741794719669465	2905170	52	52	178282	178282	103835	103835	55868.653846153844	55868.653846153844	0.9013606776883969	11	2668
R15_EKDN230028443-1A_HKTC2DSX7_L3.2	Bacteria	Bacteroidota	Bacteroidia	Flavobacteriales	UA16	RI-182		NA	NA	NA	NA	NA	NA	R15	Lier river loc1	PEHD	September	2 weeks	2021	9	14	Lier river loc1	88.70967741935483	2.6881720430107525	0.4479885284188474	0.015905408965494305	3117966	404	404	50598	50598	11073	11073	7717.737623762377	7717.737623762377	0.9345156425695469	11	3015
R15_EKDN230028443-1A_HKTC2DSX7_L3.35	Bacteria	Bacteroidota	Bacteroidia	Flavobacteriales	UA16	JADLBA01		NA	NA	NA	NA	NA	NA	R15	Lier river loc1	PEHD	September	2 weeks	2021	9	14	Lier river loc1	88.99641577060932	2.060931899641577	0.40386870204771674	0.013233509005010972	2985911	288	288	80699	80699	15613	15613	10367.746527777777	10367.746527777777	0.9435565895969438	11	2742
R11_EKDN230028439-1A_HKTC2DSX7_L3.72	Bacteria	Bacteroidota	Bacteroidia	Flavobacteriales	PHOS-HE28	PHOS-HE28		NA	NA	NA	NA	NA	NA	R11	Lier river loc2	PVC	June	4 weeks	2021	6	28	Lier river loc2	88.36917562724015	2.932551319648094	0.6071669420923924	0.01387504714288877	3518795	722	722	28063	28063	5848	5848	4873.677285318559	4873.677285318559	0.9313316064164011	11	3613
R11_EKDN230028439-1A_HKTC2DSX7_L3.33	Bacteria	Bacteroidota	Bacteroidia	Flavobacteriales	Flavobacteriaceae	Imtechella	Imtechella halotolerans	NA	NA	NA	NA	NA	NA	R11	Lier river loc2	PVC	June	4 weeks	2021	6	28	Lier river loc2	99.66053748231967	1.0773220179160774	0.35576217094087703	0.017097341583744846	3123033	134	134	170320	170320	46651	46651	23306.216417910447	23306.216417910447	0.9119103128273061	11	2879
R12_EKDN230028440-1A_HKTC2DSX7_L3.71	Bacteria	Bacteroidota	Bacteroidia	Flavobacteriales	Flavobacteriaceae	Imtechella	Imtechella halotolerans	NA	NA	NA	NA	NA	NA	R12	Lier river loc2	PEHD	June	4 weeks	2021	6	28	Lier river loc2	97.46896118183248	9.187490177589188	0.3569501247720657	0.016776592311025913	3273970	327	327	67625	67625	15452	15452	10012.140672782874	10012.140672782874	0.9117355992877149	11	3182
R3_EKDN230028431-1A_HKTC2DSX7_L3.40	Bacteria	Bacteroidota	Bacteroidia	Flavobacteriales	Flavobacteriaceae	Imtechella	Imtechella halotolerans	NA	NA	NA	NA	NA	NA	R3	Lier river loc1	PEHD	June	2 weeks	2021	6	17	Lier river loc1	100	6.008359456635319	0.3551667891041828	0.023646433453461544	3149906	56	56	612678	612678	329035	329035	56248.32142857143	56248.32142857143	0.9094312655679249	11	2818
V4_EKDN230028456-1A_HKTTNDSX7_L4.12	Bacteria	Bacteroidota	Bacteroidia	Flavobacteriales	Flavobacteriaceae	Flavobacterium	Flavobacterium sp017997335	NA	NA	NA	NA	NA	NA	V4	Untreated wastewater	PP	August	4 weeks	2021	8	27	Raw WW	87.01382431343376	3.4706465811171032	0.3531076025171366	0.01900467930090913	2563230	372	372	40429	40429	10172	10172	6890.403225806452	6890.403225806452	0.8831805963569402	11	2613
V5_EKDN230028457-1A_HKTTNDSX7_L4.38	Bacteria	Bacteroidota	Bacteroidia	Flavobacteriales	Flavobacteriaceae	Flavobacterium	Flavobacterium sp017997335	EDAEMANN_02052	mef(C)	macrolide efflux MFS transporter Mef(C)	core	MACROLIDE	ERYTHROMYCIN	V5	Untreated wastewater	PVC	August	4 weeks	2021	8	27	Raw WW	89.94327692021574	7.762073027090696	0.3519272341397182	0.020893499263841014	3017459	501	501	55140	55140	8494	8494	6022.872255489022	6022.872255489022	0.8803814732859667	11	3102
V5_EKDN230028457-1A_HKTTNDSX7_L4.38	Bacteria	Bacteroidota	Bacteroidia	Flavobacteriales	Flavobacteriaceae	Flavobacterium	Flavobacterium sp017997335	EDAEMANN_02051	mph(G)	Mph(G) family macrolide 2'-phosphotransferase	core	MACROLIDE	ERYTHROMYCIN	V5	Untreated wastewater	PVC	August	4 weeks	2021	8	27	Raw WW	89.94327692021574	7.762073027090696	0.3519272341397182	0.020893499263841014	3017459	501	501	55140	55140	8494	8494	6022.872255489022	6022.872255489022	0.8803814732859667	11	3102
R7_EKDN230028435-1A_HKTC2DSX7_L3.1	Bacteria	Bacteroidota	Bacteroidia	Flavobacteriales	Flavobacteriaceae	Flavobacterium		NA	NA	NA	NA	NA	NA	R7	Lier river loc1	PP	June	4 weeks	2021	6	28	Lier river loc1	99.29328621908127	0.018597731076808628	0.31104057749525943	0.017055258523022535	3473206	80	80	211897	211897	100187	100187	43415.075	43415.075	0.8918460350465823	11	3114
R8_EKDN230028436-1A_HKTC2DSX7_L3.13	Bacteria	Bacteroidota	Bacteroidia	Flavobacteriales	Flavobacteriaceae	Flavobacterium		NA	NA	NA	NA	NA	NA	R8	Lier river loc1	PVC	June	4 weeks	2021	6	28	Lier river loc1	99.29328621908127	0	0.311134070184614	0.014649621432360989	3506723	93	93	255210	255210	101823	101823	37706.69892473118	37706.69892473118	0.8919757847996548	11	3152
V10_EKDN230028462-1A_HKTTNDSX7_L4.69	Bacteria	Bacteroidota	Bacteroidia	Flavobacteriales	Flavobacteriaceae	Flavobacterium		MHAJHEFP_00134	blaOXA	class D beta-lactamase	core	BETA-LACTAM	BETA-LACTAM	V10	Treated wastewater	PP	September	4 weeks	2021	9	28	Treated WW	96.92393527989587	3.162544169611307	0.3195907712974418	0.019609598776446715	3352844	179	179	179006	179006	38214	38214	18730.972067039107	18730.972067039107	0.912702768157421	11	3122
V8_EKDN230028460-1A_HJH72DSX7_L2.5	Bacteria	Bacteroidota	Bacteroidia	Flavobacteriales	Flavobacteriaceae	Flavobacterium		NA	NA	NA	NA	NA	NA	V8	Treated wastewater	PVC	September	2 weeks	2021	9	28	Treated WW	96.86628231355775	4.8704358068315665	0.3180312383320821	0.017306667187096912	3487126	182	182	156853	156853	44044	44044	19160.032967032967	19160.032967032967	0.9108870743414491	11	3247
V8_EKDN230028460-1A_HJH72DSX7_L2.50	Bacteria	Bacteroidota	Bacteroidia	Flavobacteriales	Flavobacteriaceae	Flavobacterium		NA	NA	NA	NA	NA	NA	V8	Treated wastewater	PVC	September	2 weeks	2021	9	28	Treated WW	81.67463712284243	4.104829210836278	0.34032598364490796	0.016908268930441176	2378831	535	535	22088	22088	5340	5340	4446.41308411215	4446.41308411215	0.8938411345740828	11	2596
V9_EKDN230028461-1A_HKTTNDSX7_L4.28	Bacteria	Bacteroidota	Bacteroidia	Flavobacteriales	Flavobacteriaceae	Flavobacterium		NA	NA	NA	NA	NA	NA	V9	Treated wastewater	PEHD	September	2 weeks	2021	9	28	Treated WW	87.01665825340737	7.239166821647759	0.338699937261254	0.014757594687519417	2553446	352	352	49944	49944	10472	10472	7254.107954545455	7254.107954545455	0.9090863875719322	11	2635
R1_EKDN230028429-1A_HKTC2DSX7_L3.15	Bacteria	Bacteroidota	Bacteroidia	Flavobacteriales	Flavobacteriaceae	Flavobacterium		NA	NA	NA	NA	NA	NA	R1	Lier river loc1	PP	June	2 weeks	2021	6	17	Lier river loc1	86.9019279647883	3.480565371024735	0.34553439997926205	0.019581835161469753	2700365	455	455	37462	37462	8208	8208	5934.868131868132	5934.868131868132	0.9005689971540884	11	2710
V11_EKDN230028463-1A_HKTTNDSX7_L4.109	Bacteria	Bacteroidota	Bacteroidia	Flavobacteriales	Flavobacteriaceae	Flavobacterium		NA	NA	NA	NA	NA	NA	V11	Treated wastewater	PVC	September	4 weeks	2021	9	28	Treated WW	95.65526005827289	1.2367491166077738	0.31926607654817424	0.020076335551346792	3157332	138	138	128085	128085	49090	49090	22879.217391304348	22879.217391304348	0.915781742306479	11	2923
V12_EKDN230028464-1A_HKTTNDSX7_L4.28	Bacteria	Bacteroidota	Bacteroidia	Flavobacteriales	Flavobacteriaceae	Flavobacterium		NA	NA	NA	NA	NA	NA	V12	Treated wastewater	PEHD	September	4 weeks	2021	9	28	Treated WW	98.11542991755005	3.091872791519435	0.3197909088929061	0.018412045667154434	3443475	179	179	312502	312502	46384	46384	19237.290502793297	19237.290502793297	0.9098236519794685	11	3219
V7_EKDN230028459-1A_HKTTNDSX7_L4.66	Bacteria	Bacteroidota	Bacteroidia	Flavobacteriales	Flavobacteriaceae	Flavobacterium		NA	NA	NA	NA	NA	NA	V7	Treated wastewater	PP	September	2 weeks	2021	9	28	Treated WW	96.20141342756183	4.081272084805653	0.3185899262116937	0.017278427327202188	3460982	168	168	180027	180027	51192	51192	20601.083333333332	20601.083333333332	0.9147701432714761	11	3247
V9_EKDN230028461-1A_HKTTNDSX7_L4.7	Bacteria	Bacteroidota	Bacteroidia	Flavobacteriales	Flavobacteriaceae	Flavobacterium		NA	NA	NA	NA	NA	NA	V9	Treated wastewater	PEHD	September	2 weeks	2021	9	28	Treated WW	95.93639575971731	2.9446407538280326	0.3186516716328936	0.01754574592151724	3331503	166	166	153627	153627	39918	39918	20069.295180722893	20069.295180722893	0.9138124744297094	11	3131
R16_EKDN230028444-1A_HKTC2DSX7_L3.32	Bacteria	Bacteroidota	Bacteroidia	Cytophagales	Spirosomaceae	Rudanella		JJFBMNGK_01522	bla	class A beta-lactamase, subclass A2	core	BETA-LACTAM	BETA-LACTAM	R16	Lier river loc2	PP	September	2 weeks	2021	9	14	Lier river loc2	88.36309523809523	4.117063492063492	0.5204010023007545	0.02279032793037787	5853732	1120	1120	30922	30922	6580	6580	5226.546428571429	5226.546428571429	0.9179470464312339	11	5753
R16_EKDN230028444-1A_HKTC2DSX7_L3.32	Bacteria	Bacteroidota	Bacteroidia	Cytophagales	Spirosomaceae	Rudanella		JJFBMNGK_01264	arr	NAD(+)--rifampin ADP-ribosyltransferase	core	RIFAMYCIN	RIFAMYCIN	R16	Lier river loc2	PP	September	2 weeks	2021	9	14	Lier river loc2	88.36309523809523	4.117063492063492	0.5204010023007545	0.02279032793037787	5853732	1120	1120	30922	30922	6580	6580	5226.546428571429	5226.546428571429	0.9179470464312339	11	5753
R18_EKDN230028446-1A_HKTC2DSX7_L3.70	Bacteria	Bacteroidota	Bacteroidia	Cytophagales	Spirosomaceae	Rudanella		FEPPCBBH_04266	arr	NAD(+)--rifampin ADP-ribosyltransferase	core	RIFAMYCIN	RIFAMYCIN	R18	Lier river loc2	PEHD	September	2 weeks	2021	9	14	Lier river loc2	94.7420634920635	3.293650793650794	0.520102381925382	0.02192243349538593	6088184	966	966	45916	45916	8261	8261	6302.467908902691	6302.467908902691	0.9184208295938493	11	5777
R18_EKDN230028446-1A_HKTC2DSX7_L3.70	Bacteria	Bacteroidota	Bacteroidia	Cytophagales	Spirosomaceae	Rudanella		FEPPCBBH_02037	bla	class A beta-lactamase, subclass A2	core	BETA-LACTAM	BETA-LACTAM	R18	Lier river loc2	PEHD	September	2 weeks	2021	9	14	Lier river loc2	94.7420634920635	3.293650793650794	0.520102381925382	0.02192243349538593	6088184	966	966	45916	45916	8261	8261	6302.467908902691	6302.467908902691	0.9184208295938493	11	5777
R18_EKDN230028446-1A_HKTC2DSX7_L3.70	Bacteria	Bacteroidota	Bacteroidia	Cytophagales	Spirosomaceae	Rudanella		FEPPCBBH_00047	blaOXA	class D beta-lactamase	core	BETA-LACTAM	BETA-LACTAM	R18	Lier river loc2	PEHD	September	2 weeks	2021	9	14	Lier river loc2	94.7420634920635	3.293650793650794	0.520102381925382	0.02192243349538593	6088184	966	966	45916	45916	8261	8261	6302.467908902691	6302.467908902691	0.9184208295938493	11	5777
R20_EKDN230028448-1A_HKTC2DSX7_L3.40	Bacteria	Bacteroidota	Bacteroidia	Cytophagales	Catalimonadaceae			HLJMDFCH_01873	bla	class A beta-lactamase, subclass A2	core	BETA-LACTAM	BETA-LACTAM	R20	Lier river loc1	PVC	September	4 weeks	2021	9	28	Lier river loc1	87.66462605856546	1.829405162738496	0.4731680581537906	0.018655986741422315	3827919	628	628	34094	34094	7853	7853	6095.412420382166	6095.412420382166	0.916038975746352	11	3663
R16_EKDN230028444-1A_HKTC2DSX7_L3.33	Bacteria	Bacteroidota	Bacteroidia	Chitinophagales	Saprospiraceae	M3007		NA	NA	NA	NA	NA	NA	R16	Lier river loc2	PP	September	2 weeks	2021	9	14	Lier river loc2	81.7106710671067	4.455445544554456	0.4611837911262348	0.021617722050017097	4605576	1087	1087	22065	22065	4997	4997	4236.960441582337	4236.960441582337	0.9108048591533393	11	4500
R16_EKDN230028444-1A_HKTC2DSX7_L3.83	Bacteria	Bacteroidota	Bacteroidia	Chitinophagales	Saprospiraceae	M3007		JMJJLMMN_01188	arr	NAD(+)--rifampin ADP-ribosyltransferase	core	RIFAMYCIN	RIFAMYCIN	R16	Lier river loc2	PP	September	2 weeks	2021	9	14	Lier river loc2	91.17161716171617	4.218921892189218	0.48121635266647883	0.016838677649044707	5810453	683	683	51089	51089	12456	12456	8507.251830161054	8507.251830161054	0.8826193069628134	11	4906
R6_EKDN230028434-1A_HKTC2DSX7_L3.25	Bacteria	Bacteroidota	Bacteroidia	Chitinophagales	Saprospiraceae	JAAFJT01		HDFOLLIK_05699	aph(3')	APH(3') family aminoglycoside O-phosphotransferase	core	AMINOGLYCOSIDE	AMINOGLYCOSIDE	R6	Lier river loc2	PEHD	June	2 weeks	2021	6	17	Lier river loc2	83.16831683168317	4.7194719471947195	0.3954211099309549	0.018010326513096447	8437678	1310	1310	55335	55335	8463	8463	6440.975572519084	6440.975572519084	0.8501939751671017	11	7350
R6_EKDN230028434-1A_HKTC2DSX7_L3.25	Bacteria	Bacteroidota	Bacteroidia	Chitinophagales	Saprospiraceae	JAAFJT01		HDFOLLIK_00739	bla	class A beta-lactamase, subclass A2	core	BETA-LACTAM	BETA-LACTAM	R6	Lier river loc2	PEHD	June	2 weeks	2021	6	17	Lier river loc2	83.16831683168317	4.7194719471947195	0.3954211099309549	0.018010326513096447	8437678	1310	1310	55335	55335	8463	8463	6440.975572519084	6440.975572519084	0.8501939751671017	11	7350
R6_EKDN230028434-1A_HKTC2DSX7_L3.44	Bacteria	Bacteroidota	Bacteroidia	Chitinophagales	Saprospiraceae	JAAFJT01		DOCPCHKH_02378	blaOXA	class D beta-lactamase	core	BETA-LACTAM	BETA-LACTAM	R6	Lier river loc2	PEHD	June	2 weeks	2021	6	17	Lier river loc2	95.79207920792079	1.4851485148514851	0.39432985100862966	0.017113098652110286	4772961	355	355	75019	75019	21956	21956	13444.960563380282	13444.960563380282	0.8515925439156113	11	3865
V2_EKDN230028454-1A_HKTTNDSX7_L4.110	Bacteria	Bacteroidota	Bacteroidia	Chitinophagales	Saprospiraceae	JAEUUM01		NA	NA	NA	NA	NA	NA	V2	Untreated wastewater	PVC	September	2 weeks	2021	9	28	Raw WW	90.04950495049505	0.49504950495049505	0.3536744123885351	0.012339016300322435	3232408	275	275	61431	61431	17228	17228	11754.210909090909	11754.210909090909	0.9102099734934451	11	2763
R11_EKDN230028439-1A_HKTC2DSX7_L3.44	Bacteria	Bacteroidota	Bacteroidia	Chitinophagales	Saprospiraceae	JADKBO01		NA	NA	NA	NA	NA	NA	R11	Lier river loc2	PVC	June	4 weeks	2021	6	28	Lier river loc2	86.51265126512651	1.4438943894389438	0.3653134752403174	0.019831863945970824	3961844	996	996	20503	20503	4784	4784	3977.755020080321	3977.755020080321	0.8998009512742047	11	3924
R16_EKDN230028444-1A_HKTC2DSX7_L3.57	Bacteria	Bacteroidota	Bacteroidia	Chitinophagales	Saprospiraceae			NA	NA	NA	NA	NA	NA	R16	Lier river loc2	PP	September	2 weeks	2021	9	14	Lier river loc2	96.03960396039604	1.7326732673267327	0.36321787829860525	0.01646033398912495	6275228	307	307	159703	159703	39703	39703	20440.482084690553	20440.482084690553	0.8719691141102761	11	5048
V11_EKDN230028463-1A_HKTTNDSX7_L4.75	Bacteria	Bacteroidota	Bacteroidia	Chitinophagales	JADIYW01	JADJSS01		KJDMEOMI_01200	bla	subclass B1 metallo-beta-lactamase	core	BETA-LACTAM	BETA-LACTAM	V11	Treated wastewater	PVC	September	4 weeks	2021	9	28	Treated WW	91.70771756978652	1.176792556102901	0.34610991760258886	0.012841314572381801	2574110	149	149	81302	81302	27943	27943	17275.906040268455	17275.906040268455	0.9134834952663251	11	2408
V11_EKDN230028463-1A_HKTTNDSX7_L4.75	Bacteria	Bacteroidota	Bacteroidia	Chitinophagales	JADIYW01	JADJSS01		KJDMEOMI_00707	bla	class A beta-lactamase	core	BETA-LACTAM	BETA-LACTAM	V11	Treated wastewater	PVC	September	4 weeks	2021	9	28	Treated WW	91.70771756978652	1.176792556102901	0.34610991760258886	0.012841314572381801	2574110	149	149	81302	81302	27943	27943	17275.906040268455	17275.906040268455	0.9134834952663251	11	2408
V12_EKDN230028464-1A_HKTTNDSX7_L4.118	Bacteria	Bacteroidota	Bacteroidia	Chitinophagales	JADIYW01	JADJSS01		EABDJKON_01787	bla	subclass B1 metallo-beta-lactamase	core	BETA-LACTAM	BETA-LACTAM	V12	Treated wastewater	PEHD	September	4 weeks	2021	9	28	Treated WW	97.29064039408867	0.5199781061850027	0.3454719330005249	0.013131561677887635	2716678	139	139	75741	75741	32456	32456	19544.446043165466	19544.446043165466	0.9112750940670923	11	2537
V12_EKDN230028464-1A_HKTTNDSX7_L4.118	Bacteria	Bacteroidota	Bacteroidia	Chitinophagales	JADIYW01	JADJSS01		EABDJKON_00180	bla	class A beta-lactamase	core	BETA-LACTAM	BETA-LACTAM	V12	Treated wastewater	PEHD	September	4 weeks	2021	9	28	Treated WW	97.29064039408867	0.5199781061850027	0.3454719330005249	0.013131561677887635	2716678	139	139	75741	75741	32456	32456	19544.446043165466	19544.446043165466	0.9112750940670923	11	2537
V7_EKDN230028459-1A_HKTTNDSX7_L4.26	Bacteria	Bacteroidota	Bacteroidia	Chitinophagales	JADIYW01	JADJSS01		NGIBDDJH_01882	bla	subclass B1 metallo-beta-lactamase	core	BETA-LACTAM	BETA-LACTAM	V7	Treated wastewater	PP	September	2 weeks	2021	9	28	Treated WW	96.30541871921183	0.02736726874657909	0.3442695078740084	0.012074006837056884	2684211	94	94	100769	100769	44720	44720	28555.436170212764	28555.436170212764	0.9134796035035994	11	2454
V7_EKDN230028459-1A_HKTTNDSX7_L4.26	Bacteria	Bacteroidota	Bacteroidia	Chitinophagales	JADIYW01	JADJSS01		NGIBDDJH_01200	bla	class A beta-lactamase	core	BETA-LACTAM	BETA-LACTAM	V7	Treated wastewater	PP	September	2 weeks	2021	9	28	Treated WW	96.30541871921183	0.02736726874657909	0.3442695078740084	0.012074006837056884	2684211	94	94	100769	100769	44720	44720	28555.436170212764	28555.436170212764	0.9134796035035994	11	2454
V8_EKDN230028460-1A_HJH72DSX7_L2.62	Bacteria	Bacteroidota	Bacteroidia	Chitinophagales	JADIYW01	JADJSS01		CBHMBOKD_01474	bla	subclass B1 metallo-beta-lactamase	core	BETA-LACTAM	BETA-LACTAM	V8	Treated wastewater	PVC	September	2 weeks	2021	9	28	Treated WW	93.13081554460864	1.9978106185002735	0.3451626246428576	0.014624324277500687	2608553	261	261	53685	53685	15192	15192	9994.455938697318	9994.455938697318	0.9130625293026441	11	2536
V8_EKDN230028460-1A_HJH72DSX7_L2.62	Bacteria	Bacteroidota	Bacteroidia	Chitinophagales	JADIYW01	JADJSS01		CBHMBOKD_00887	bla	class A beta-lactamase	core	BETA-LACTAM	BETA-LACTAM	V8	Treated wastewater	PVC	September	2 weeks	2021	9	28	Treated WW	93.13081554460864	1.9978106185002735	0.3451626246428576	0.014624324277500687	2608553	261	261	53685	53685	15192	15192	9994.455938697318	9994.455938697318	0.9130625293026441	11	2536
V9_EKDN230028461-1A_HKTTNDSX7_L4.92	Bacteria	Bacteroidota	Bacteroidia	Chitinophagales	JADIYW01	JADJSS01		JIBAMAGJ_01685	bla	subclass B1 metallo-beta-lactamase	core	BETA-LACTAM	BETA-LACTAM	V9	Treated wastewater	PEHD	September	2 weeks	2021	9	28	Treated WW	97.78325123152709	0.02736726874657909	0.34476619928620816	0.011357785779700891	2700227	87	87	240770	240770	42917	42917	31037.091954022988	31037.091954022988	0.913622076958715	11	2461
V9_EKDN230028461-1A_HKTTNDSX7_L4.92	Bacteria	Bacteroidota	Bacteroidia	Chitinophagales	JADIYW01	JADJSS01		JIBAMAGJ_00114	bla	class A beta-lactamase	core	BETA-LACTAM	BETA-LACTAM	V9	Treated wastewater	PEHD	September	2 weeks	2021	9	28	Treated WW	97.78325123152709	0.02736726874657909	0.34476619928620816	0.011357785779700891	2700227	87	87	240770	240770	42917	42917	31037.091954022988	31037.091954022988	0.913622076958715	11	2461
R11_EKDN230028439-1A_HKTC2DSX7_L3.10	Bacteria	Bacteroidota	Bacteroidia	Chitinophagales	Chitinophagaceae	Ferruginibacter		NA	NA	NA	NA	NA	NA	R11	Lier river loc2	PVC	June	4 weeks	2021	6	28	Lier river loc2	89.95621237000549	6.9376026272577995	0.3878535191473748	0.01650331969292023	4235202	724	724	45413	45413	8048	8048	5849.726519337017	5849.726519337017	0.9076820893076647	11	4086
R16_EKDN230028444-1A_HKTC2DSX7_L3.19	Bacteria	Bacteroidota	Bacteroidia	Chitinophagales	Chitinophagaceae	Ferruginibacter		DHMKOHNB_03391	bla	subclass B1 metallo-beta-lactamase	core	BETA-LACTAM	BETA-LACTAM	R16	Lier river loc2	PP	September	2 weeks	2021	9	14	Lier river loc2	99.01477832512315	2.5451559934318553	0.36759321602885126	0.018523158006598858	4844714	230	230	134019	134019	33459	33459	21063.97391304348	21063.97391304348	0.8521433876179275	11	4316
R16_EKDN230028444-1A_HKTC2DSX7_L3.19	Bacteria	Bacteroidota	Bacteroidia	Chitinophagales	Chitinophagaceae	Ferruginibacter		DHMKOHNB_02910	blaOXA	class D beta-lactamase	core	BETA-LACTAM	BETA-LACTAM	R16	Lier river loc2	PP	September	2 weeks	2021	9	14	Lier river loc2	99.01477832512315	2.5451559934318553	0.36759321602885126	0.018523158006598858	4844714	230	230	134019	134019	33459	33459	21063.97391304348	21063.97391304348	0.8521433876179275	11	4316
R17_EKDN230028445-1A_HKTC2DSX7_L3.10	Bacteria	Bacteroidota	Bacteroidia	Chitinophagales	Chitinophagaceae	Ferruginibacter		NA	NA	NA	NA	NA	NA	R17	Lier river loc2	PVC	September	2 weeks	2021	9	14	Lier river loc2	97.78325123152709	1.477832512315271	0.3678833559970511	0.019195349129613074	4754295	233	233	119977	119977	32326	32326	20404.69957081545	20404.69957081545	0.8523593929278683	11	4223
R18_EKDN230028446-1A_HKTC2DSX7_L3.8	Bacteria	Bacteroidota	Bacteroidia	Chitinophagales	Chitinophagaceae	Ferruginibacter		CGMENJDA_02230	bla	subclass B1 metallo-beta-lactamase	core	BETA-LACTAM	BETA-LACTAM	R18	Lier river loc2	PEHD	September	2 weeks	2021	9	14	Lier river loc2	89.34318555008211	4.080459770114943	0.36793808061748445	0.024889925048966095	4258828	924	924	25975	25975	5491	5491	4609.121212121212	4609.121212121212	0.8572602603345334	11	4269
R18_EKDN230028446-1A_HKTC2DSX7_L3.8	Bacteria	Bacteroidota	Bacteroidia	Chitinophagales	Chitinophagaceae	Ferruginibacter		CGMENJDA_00663	blaOXA	class D beta-lactamase	core	BETA-LACTAM	BETA-LACTAM	R18	Lier river loc2	PEHD	September	2 weeks	2021	9	14	Lier river loc2	89.34318555008211	4.080459770114943	0.36793808061748445	0.024889925048966095	4258828	924	924	25975	25975	5491	5491	4609.121212121212	4609.121212121212	0.8572602603345334	11	4269
R22_EKDN230028450-1A_HKTC2DSX7_L3.52	Bacteria	Bacteroidota	Bacteroidia	Chitinophagales	Chitinophagaceae	Ferruginibacter		EPCIEHPO_02013	bla	subclass B1 metallo-beta-lactamase	core	BETA-LACTAM	BETA-LACTAM	R22	Lier river loc2	PP	September	4 weeks	2021	9	28	Lier river loc2	97.07170224411604	2.2441160372194853	0.367360958446819	0.02214291495420065	4917289	297	297	107047	107047	28037	28037	16556.52861952862	16556.52861952862	0.8509678808790779	11	4375
R22_EKDN230028450-1A_HKTC2DSX7_L3.52	Bacteria	Bacteroidota	Bacteroidia	Chitinophagales	Chitinophagaceae	Ferruginibacter		EPCIEHPO_01882	blaOXA	class D beta-lactamase	core	BETA-LACTAM	BETA-LACTAM	R22	Lier river loc2	PP	September	4 weeks	2021	9	28	Lier river loc2	97.07170224411604	2.2441160372194853	0.367360958446819	0.02214291495420065	4917289	297	297	107047	107047	28037	28037	16556.52861952862	16556.52861952862	0.8509678808790779	11	4375
R23_EKDN230028451-1A_HKTC2DSX7_L4.60	Bacteria	Bacteroidota	Bacteroidia	Chitinophagales	Chitinophagaceae	Ferruginibacter		LIBFNKLK_01992	blaOXA	class D beta-lactamase	core	BETA-LACTAM	BETA-LACTAM	R23	Lier river loc2	PVC	September	4 weeks	2021	9	28	Lier river loc2	97.23590585659551	4.105090311986864	0.36723509214856226	0.02251035845475151	4833879	470	470	72826	72826	15794	15794	10284.848936170212	10284.848936170212	0.8514242909266037	11	4453
R23_EKDN230028451-1A_HKTC2DSX7_L4.60	Bacteria	Bacteroidota	Bacteroidia	Chitinophagales	Chitinophagaceae	Ferruginibacter		LIBFNKLK_00899	bla	subclass B1 metallo-beta-lactamase	core	BETA-LACTAM	BETA-LACTAM	R23	Lier river loc2	PVC	September	4 weeks	2021	9	28	Lier river loc2	97.23590585659551	4.105090311986864	0.36723509214856226	0.02251035845475151	4833879	470	470	72826	72826	15794	15794	10284.848936170212	10284.848936170212	0.8514242909266037	11	4453
R24_EKDN230028452-1A_HKTTNDSX7_L4.46	Bacteria	Bacteroidota	Bacteroidia	Chitinophagales	Chitinophagaceae	Ferruginibacter		AFEHFGNN_02430	bla	subclass B1 metallo-beta-lactamase	core	BETA-LACTAM	BETA-LACTAM	R24	Lier river loc2	PEHD	September	4 weeks	2021	9	28	Lier river loc2	99.01477832512315	1.2315270935960592	0.3671719105515852	0.02048409593315194	4988350	258	258	113666	113666	33018	33018	19334.68992248062	19334.68992248062	0.8513588661581485	11	4434
R24_EKDN230028452-1A_HKTTNDSX7_L4.46	Bacteria	Bacteroidota	Bacteroidia	Chitinophagales	Chitinophagaceae	Ferruginibacter		AFEHFGNN_00176	blaOXA	class D beta-lactamase	core	BETA-LACTAM	BETA-LACTAM	R24	Lier river loc2	PEHD	September	4 weeks	2021	9	28	Lier river loc2	99.01477832512315	1.2315270935960592	0.3671719105515852	0.02048409593315194	4988350	258	258	113666	113666	33018	33018	19334.68992248062	19334.68992248062	0.8513588661581485	11	4434
V12_EKDN230028464-1A_HKTTNDSX7_L4.120	Bacteria	Bacteroidota	Bacteroidia	Chitinophagales	Chitinophagaceae	Ferruginibacter		MNCKJGGN_03075	aac(6')	aminoglycoside 6'-N-acetyltransferase	core	AMINOGLYCOSIDE	AMINOGLYCOSIDE	V12	Treated wastewater	PEHD	September	4 weeks	2021	9	28	Treated WW	88.70826491516146	4.187192118226601	0.4043678426187644	0.017615232523987234	5563662	719	719	57009	57009	11723	11723	7738.055632823366	7738.055632823366	0.8848787003955308	11	5008
V12_EKDN230028464-1A_HKTTNDSX7_L4.120	Bacteria	Bacteroidota	Bacteroidia	Chitinophagales	Chitinophagaceae	Ferruginibacter		MNCKJGGN_01783	blaOXA	class D beta-lactamase	core	BETA-LACTAM	BETA-LACTAM	V12	Treated wastewater	PEHD	September	4 weeks	2021	9	28	Treated WW	88.70826491516146	4.187192118226601	0.4043678426187644	0.017615232523987234	5563662	719	719	57009	57009	11723	11723	7738.055632823366	7738.055632823366	0.8848787003955308	11	5008
V12_EKDN230028464-1A_HKTTNDSX7_L4.120	Bacteria	Bacteroidota	Bacteroidia	Chitinophagales	Chitinophagaceae	Ferruginibacter		MNCKJGGN_00825	bla	subclass B3 metallo-beta-lactamase	core	BETA-LACTAM	BETA-LACTAM	V12	Treated wastewater	PEHD	September	4 weeks	2021	9	28	Treated WW	88.70826491516146	4.187192118226601	0.4043678426187644	0.017615232523987234	5563662	719	719	57009	57009	11723	11723	7738.055632823366	7738.055632823366	0.8848787003955308	11	5008
V2_EKDN230028454-1A_HKTTNDSX7_L4.176	Bacteria	Bacteroidota	Bacteroidia	Chitinophagales	Chitinophagaceae	Ferruginibacter		FNDHOOFM_01697	blaOXA	class D beta-lactamase	core	BETA-LACTAM	BETA-LACTAM	V2	Untreated wastewater	PVC	September	2 weeks	2021	9	28	Raw WW	83.67816091954023	8.694581280788176	0.37914674395560893	0.01470266713833837	3862217	675	675	56372	56372	7472	7472	5721.802962962963	5721.802962962963	0.9116748230355778	11	3899
V9_EKDN230028461-1A_HKTTNDSX7_L4.47	Bacteria	Bacteroidota	Bacteroidia	Chitinophagales	Chitinophagaceae	Ferruginibacter		MCGNNGCC_03963	aac(6')	aminoglycoside 6'-N-acetyltransferase	core	AMINOGLYCOSIDE	AMINOGLYCOSIDE	V9	Treated wastewater	PEHD	September	2 weeks	2021	9	28	Treated WW	96.00985221674877	2.4630541871921183	0.404469084296276	0.014210243450486411	5667783	228	228	203553	203553	39852	39852	24858.697368421053	24858.697368421053	0.8815319852577278	11	4682
V9_EKDN230028461-1A_HKTTNDSX7_L4.47	Bacteria	Bacteroidota	Bacteroidia	Chitinophagales	Chitinophagaceae	Ferruginibacter		MCGNNGCC_01919	blaOXA	class D beta-lactamase	core	BETA-LACTAM	BETA-LACTAM	V9	Treated wastewater	PEHD	September	2 weeks	2021	9	28	Treated WW	96.00985221674877	2.4630541871921183	0.404469084296276	0.014210243450486411	5667783	228	228	203553	203553	39852	39852	24858.697368421053	24858.697368421053	0.8815319852577278	11	4682
V9_EKDN230028461-1A_HKTTNDSX7_L4.47	Bacteria	Bacteroidota	Bacteroidia	Chitinophagales	Chitinophagaceae	Ferruginibacter		MCGNNGCC_00679	bla	subclass B3 metallo-beta-lactamase	core	BETA-LACTAM	BETA-LACTAM	V9	Treated wastewater	PEHD	September	2 weeks	2021	9	28	Treated WW	96.00985221674877	2.4630541871921183	0.404469084296276	0.014210243450486411	5667783	228	228	203553	203553	39852	39852	24858.697368421053	24858.697368421053	0.8815319852577278	11	4682
V10_EKDN230028462-1A_HKTTNDSX7_L4.115	Bacteria	Bacteroidota	Bacteroidia	Chitinophagales	Chitinophagaceae	Ferruginibacter		NHAOMHCG_04373	bla	subclass B3 metallo-beta-lactamase	core	BETA-LACTAM	BETA-LACTAM	V10	Treated wastewater	PP	September	4 weeks	2021	9	28	Treated WW	99.26108374384236	0.9852216748768473	0.4182102672365558	0.013045642827599471	6260633	61	61	510605	510605	186593	186593	102633.32786885246	102633.32786885246	0.8860506597336084	11	5193
V10_EKDN230028462-1A_HKTTNDSX7_L4.115	Bacteria	Bacteroidota	Bacteroidia	Chitinophagales	Chitinophagaceae	Ferruginibacter		NHAOMHCG_02435	arr	NAD(+)--rifampin ADP-ribosyltransferase	core	RIFAMYCIN	RIFAMYCIN	V10	Treated wastewater	PP	September	4 weeks	2021	9	28	Treated WW	99.26108374384236	0.9852216748768473	0.4182102672365558	0.013045642827599471	6260633	61	61	510605	510605	186593	186593	102633.32786885246	102633.32786885246	0.8860506597336084	11	5193
V10_EKDN230028462-1A_HKTTNDSX7_L4.115	Bacteria	Bacteroidota	Bacteroidia	Chitinophagales	Chitinophagaceae	Ferruginibacter		NHAOMHCG_01772	blaOXA	class D beta-lactamase	core	BETA-LACTAM	BETA-LACTAM	V10	Treated wastewater	PP	September	4 weeks	2021	9	28	Treated WW	99.26108374384236	0.9852216748768473	0.4182102672365558	0.013045642827599471	6260633	61	61	510605	510605	186593	186593	102633.32786885246	102633.32786885246	0.8860506597336084	11	5193
V11_EKDN230028463-1A_HKTTNDSX7_L4.84	Bacteria	Bacteroidota	Bacteroidia	Chitinophagales	Chitinophagaceae	Ferruginibacter		JNABOEIJ_04173	blaOXA	class D beta-lactamase	core	BETA-LACTAM	BETA-LACTAM	V11	Treated wastewater	PVC	September	4 weeks	2021	9	28	Treated WW	99.37055281882868	1.3957307060755335	0.4173514676189201	0.016304762284367592	6372533	88	88	437525	437525	142440	142440	72415.14772727272	72415.14772727272	0.8862038062415684	11	5322
V11_EKDN230028463-1A_HKTTNDSX7_L4.84	Bacteria	Bacteroidota	Bacteroidia	Chitinophagales	Chitinophagaceae	Ferruginibacter		JNABOEIJ_02063	bla	subclass B3 metallo-beta-lactamase	core	BETA-LACTAM	BETA-LACTAM	V11	Treated wastewater	PVC	September	4 weeks	2021	9	28	Treated WW	99.37055281882868	1.3957307060755335	0.4173514676189201	0.016304762284367592	6372533	88	88	437525	437525	142440	142440	72415.14772727272	72415.14772727272	0.8862038062415684	11	5322
V11_EKDN230028463-1A_HKTTNDSX7_L4.84	Bacteria	Bacteroidota	Bacteroidia	Chitinophagales	Chitinophagaceae	Ferruginibacter		JNABOEIJ_01299	arr	NAD(+)--rifampin ADP-ribosyltransferase	core	RIFAMYCIN	RIFAMYCIN	V11	Treated wastewater	PVC	September	4 weeks	2021	9	28	Treated WW	99.37055281882868	1.3957307060755335	0.4173514676189201	0.016304762284367592	6372533	88	88	437525	437525	142440	142440	72415.14772727272	72415.14772727272	0.8862038062415684	11	5322
V12_EKDN230028464-1A_HKTTNDSX7_L4.38	Bacteria	Bacteroidota	Bacteroidia	Chitinophagales	Chitinophagaceae	Ferruginibacter		GBOCHHHM_03557	arr	NAD(+)--rifampin ADP-ribosyltransferase	core	RIFAMYCIN	RIFAMYCIN	V12	Treated wastewater	PEHD	September	4 weeks	2021	9	28	Treated WW	97.53694581280789	3.2293377120963327	0.4181734467431554	0.011972327327390224	6146440	65	65	770918	770918	179317	179317	94560.61538461539	94560.61538461539	0.8872700294804797	11	5097
V12_EKDN230028464-1A_HKTTNDSX7_L4.38	Bacteria	Bacteroidota	Bacteroidia	Chitinophagales	Chitinophagaceae	Ferruginibacter		GBOCHHHM_01662	blaOXA	class D beta-lactamase	core	BETA-LACTAM	BETA-LACTAM	V12	Treated wastewater	PEHD	September	4 weeks	2021	9	28	Treated WW	97.53694581280789	3.2293377120963327	0.4181734467431554	0.011972327327390224	6146440	65	65	770918	770918	179317	179317	94560.61538461539	94560.61538461539	0.8872700294804797	11	5097
V12_EKDN230028464-1A_HKTTNDSX7_L4.38	Bacteria	Bacteroidota	Bacteroidia	Chitinophagales	Chitinophagaceae	Ferruginibacter		GBOCHHHM_00888	bla	subclass B3 metallo-beta-lactamase	core	BETA-LACTAM	BETA-LACTAM	V12	Treated wastewater	PEHD	September	4 weeks	2021	9	28	Treated WW	97.53694581280789	3.2293377120963327	0.4181734467431554	0.011972327327390224	6146440	65	65	770918	770918	179317	179317	94560.61538461539	94560.61538461539	0.8872700294804797	11	5097
V8_EKDN230028460-1A_HJH72DSX7_L2.63	Bacteria	Bacteroidota	Bacteroidia	Chitinophagales	Chitinophagaceae	Ferruginibacter		GBHOCKDP_01332	bla	subclass B3 metallo-beta-lactamase	core	BETA-LACTAM	BETA-LACTAM	V8	Treated wastewater	PVC	September	2 weeks	2021	9	28	Treated WW	99.01477832512315	0.6896551724137931	0.4165377769103032	0.01840735963943661	6496508	75	75	654854	654854	161900	161900	86620.10666666667	86620.10666666667	0.8878112672223293	11	5432
V8_EKDN230028460-1A_HJH72DSX7_L2.63	Bacteria	Bacteroidota	Bacteroidia	Chitinophagales	Chitinophagaceae	Ferruginibacter		GBHOCKDP_00843	arr	NAD(+)--rifampin ADP-ribosyltransferase	core	RIFAMYCIN	RIFAMYCIN	V8	Treated wastewater	PVC	September	2 weeks	2021	9	28	Treated WW	99.01477832512315	0.6896551724137931	0.4165377769103032	0.01840735963943661	6496508	75	75	654854	654854	161900	161900	86620.10666666667	86620.10666666667	0.8878112672223293	11	5432
V8_EKDN230028460-1A_HJH72DSX7_L2.63	Bacteria	Bacteroidota	Bacteroidia	Chitinophagales	Chitinophagaceae	Ferruginibacter		GBHOCKDP_00572	blaOXA	class D beta-lactamase	core	BETA-LACTAM	BETA-LACTAM	V8	Treated wastewater	PVC	September	2 weeks	2021	9	28	Treated WW	99.01477832512315	0.6896551724137931	0.4165377769103032	0.01840735963943661	6496508	75	75	654854	654854	161900	161900	86620.10666666667	86620.10666666667	0.8878112672223293	11	5432
V9_EKDN230028461-1A_HKTTNDSX7_L4.35	Bacteria	Bacteroidota	Bacteroidia	Chitinophagales	Chitinophagaceae	Ferruginibacter		JDADHCHF_04351	arr	NAD(+)--rifampin ADP-ribosyltransferase	core	RIFAMYCIN	RIFAMYCIN	V9	Treated wastewater	PEHD	September	2 weeks	2021	9	28	Treated WW	99.50738916256158	0.5363984674329502	0.4171885633331956	0.01361958065620482	6364127	74	74	579673	579673	215151	215151	86001.71621621621	86001.71621621621	0.8877762810201619	11	5308
V9_EKDN230028461-1A_HKTTNDSX7_L4.35	Bacteria	Bacteroidota	Bacteroidia	Chitinophagales	Chitinophagaceae	Ferruginibacter		JDADHCHF_03263	bla	subclass B3 metallo-beta-lactamase	core	BETA-LACTAM	BETA-LACTAM	V9	Treated wastewater	PEHD	September	2 weeks	2021	9	28	Treated WW	99.50738916256158	0.5363984674329502	0.4171885633331956	0.01361958065620482	6364127	74	74	579673	579673	215151	215151	86001.71621621621	86001.71621621621	0.8877762810201619	11	5308
V9_EKDN230028461-1A_HKTTNDSX7_L4.35	Bacteria	Bacteroidota	Bacteroidia	Chitinophagales	Chitinophagaceae	Ferruginibacter		JDADHCHF_01845	blaOXA	class D beta-lactamase	core	BETA-LACTAM	BETA-LACTAM	V9	Treated wastewater	PEHD	September	2 weeks	2021	9	28	Treated WW	99.50738916256158	0.5363984674329502	0.4171885633331956	0.01361958065620482	6364127	74	74	579673	579673	215151	215151	86001.71621621621	86001.71621621621	0.8877762810201619	11	5308
V5_EKDN230028457-1A_HKTTNDSX7_L4.83	Bacteria	Bacteroidota	Bacteroidia	Bacteroidales	Williamwhitmaniaceae	Williamwhitmania		ABCJOKBN_01916	mph	Mph(E)/Mph(G) family macrolide 2'-phosphotransferase	core	MACROLIDE	MACROLIDE	V5	Untreated wastewater	PVC	August	4 weeks	2021	8	27	Raw WW	86.76719576719576	3.068783068783069	0.4223091757887833	0.022622233262527488	2559987	362	362	67186	67186	10058	10058	7071.787292817679	7071.787292817679	0.8987545639880202	11	2457
V10_EKDN230028462-1A_HKTTNDSX7_L4.114	Bacteria	Bacteroidota	Bacteroidia	Bacteroidales	WCHB1-69	UBA5429		APEGNGFC_01827	bla	class A beta-lactamase, subclass A2	core	BETA-LACTAM	BETA-LACTAM	V10	Treated wastewater	PP	September	4 weeks	2021	9	28	Treated WW	90.1840990550668	2.956989247311828	0.34019049871595647	0.01955353626325433	2350777	226	226	57993	57993	16639	16639	10401.66814159292	10401.66814159292	0.9181823711904618	11	2065
V10_EKDN230028462-1A_HKTTNDSX7_L4.114	Bacteria	Bacteroidota	Bacteroidia	Bacteroidales	WCHB1-69	UBA5429		APEGNGFC_01058	arr	NAD(+)--rifampin ADP-ribosyltransferase	core	RIFAMYCIN	RIFAMYCIN	V10	Treated wastewater	PP	September	4 weeks	2021	9	28	Treated WW	90.1840990550668	2.956989247311828	0.34019049871595647	0.01955353626325433	2350777	226	226	57993	57993	16639	16639	10401.66814159292	10401.66814159292	0.9181823711904618	11	2065
V11_EKDN230028463-1A_HKTTNDSX7_L4.54	Bacteria	Bacteroidota	Bacteroidia	Bacteroidales	WCHB1-69	UBA5429		NA	NA	NA	NA	NA	NA	V11	Treated wastewater	PVC	September	4 weeks	2021	9	28	Treated WW	92.56272401433691	2.1057347670250897	0.3406156997520703	0.017316210224931024	2383337	227	227	52969	52969	16021	16021	10499.281938325992	10499.281938325992	0.9163836251440732	11	2120
V12_EKDN230028464-1A_HKTTNDSX7_L4.60	Bacteria	Bacteroidota	Bacteroidia	Bacteroidales	WCHB1-69	UBA5429		BMIDPJFJ_00238	bla	class A beta-lactamase, subclass A2	core	BETA-LACTAM	BETA-LACTAM	V12	Treated wastewater	PEHD	September	4 weeks	2021	9	28	Treated WW	86.44265232974911	2.150537634408602	0.34206363767088305	0.01776565795108104	2218403	281	281	38728	38728	10677	10677	7894.672597864768	7894.672597864768	0.9172792319519943	11	2061
V12_EKDN230028464-1A_HKTTNDSX7_L4.60	Bacteria	Bacteroidota	Bacteroidia	Bacteroidales	WCHB1-69	UBA5429		BMIDPJFJ_00151	arr	NAD(+)--rifampin ADP-ribosyltransferase	core	RIFAMYCIN	RIFAMYCIN	V12	Treated wastewater	PEHD	September	4 weeks	2021	9	28	Treated WW	86.44265232974911	2.150537634408602	0.34206363767088305	0.01776565795108104	2218403	281	281	38728	38728	10677	10677	7894.672597864768	7894.672597864768	0.9172792319519943	11	2061
V10_EKDN230028462-1A_HKTTNDSX7_L4.35	Bacteria	Bacteroidota	Bacteroidia	Bacteroidales	UBA4417	UBA4417		JKBFMCNC_02682	bla	class A beta-lactamase, subclass A2	core	BETA-LACTAM	BETA-LACTAM	V10	Treated wastewater	PP	September	4 weeks	2021	9	28	Treated WW	97.31182795698925	1.6129032258064515	0.3664702987490399	0.019163167299905613	3797803	124	124	273251	273251	84016	84016	30627.4435483871	30627.4435483871	0.9006441355699598	11	3096
V11_EKDN230028463-1A_HKTTNDSX7_L4.39	Bacteria	Bacteroidota	Bacteroidia	Bacteroidales	UBA4417	UBA4417		LMKPIPGL_00564	bla	class A beta-lactamase, subclass A2	core	BETA-LACTAM	BETA-LACTAM	V11	Treated wastewater	PVC	September	4 weeks	2021	9	28	Treated WW	95.6989247311828	2.6881720430107525	0.3658885068567565	0.01976176721626982	3733252	116	116	219150	219150	92674	92674	32183.206896551725	32183.206896551725	0.8965952472536008	11	3020
V12_EKDN230028464-1A_HKTTNDSX7_L4.78	Bacteria	Bacteroidota	Bacteroidia	Bacteroidales	UBA4417	UBA4417		CFOHHFHN_03275	bla	class A beta-lactamase, subclass A2	core	BETA-LACTAM	BETA-LACTAM	V12	Treated wastewater	PEHD	September	4 weeks	2021	9	28	Treated WW	95.6989247311828	2.6881720430107525	0.3664296369295589	0.01828211788606461	4010186	124	124	216206	216206	84156	84156	32340.209677419356	32340.209677419356	0.8949786867741297	11	3338
V4_EKDN230028456-1A_HKTTNDSX7_L4.108	Bacteria	Bacteroidota	Bacteroidia	Bacteroidales	UBA4417	UBA4417		NA	NA	NA	NA	NA	NA	V4	Untreated wastewater	PP	August	4 weeks	2021	8	27	Raw WW	95.6989247311828	1.3620071684587813	0.367509223021982	0.01310008264933262	2486441	83	83	146045	146045	52748	52748	29957.12048192771	29957.12048192771	0.8906243904440121	11	2222
V5_EKDN230028457-1A_HKTTNDSX7_L4.25	Bacteria	Bacteroidota	Bacteroidia	Bacteroidales	UBA4417	UBA4417		NA	NA	NA	NA	NA	NA	V5	Untreated wastewater	PVC	August	4 weeks	2021	8	27	Raw WW	98.38709677419355	1.075268817204301	0.3665967084328331	0.012558287351350835	2634429	37	37	312876	312876	163127	163127	71200.78378378379	71200.78378378379	0.8902452865497609	11	2363
V7_EKDN230028459-1A_HKTTNDSX7_L4.47	Bacteria	Bacteroidota	Bacteroidia	Bacteroidales	UBA4417	UBA4417		NA	NA	NA	NA	NA	NA	V7	Treated wastewater	PP	September	2 weeks	2021	9	28	Treated WW	84.95112414467253	4.60573476702509	0.40310850414253585	0.015828451163433024	4119216	587	587	43952	43952	9488	9488	7017.403747870528	7017.403747870528	0.8768493810472673	11	3612
V8_EKDN230028460-1A_HJH72DSX7_L2.24	Bacteria	Bacteroidota	Bacteroidia	Bacteroidales	UBA4417	UBA4417		NA	NA	NA	NA	NA	NA	V8	Treated wastewater	PVC	September	2 weeks	2021	9	28	Treated WW	90.14336917562723	9.964157706093188	0.40319255705825774	0.015598655544421162	4686964	772	772	38943	38943	8436	8436	6071.19689119171	6071.19689119171	0.8798569820463737	11	4129
V9_EKDN230028461-1A_HKTTNDSX7_L4.23	Bacteria	Bacteroidota	Bacteroidia	Bacteroidales	UBA4417	UBA4417		NA	NA	NA	NA	NA	NA	V9	Treated wastewater	PEHD	September	2 weeks	2021	9	28	Treated WW	85.05376344086021	3.5483870967741935	0.40260190430798226	0.01520130217899982	4061948	559	559	47327	47327	9860	9860	7266.454382826476	7266.454382826476	0.877456087571776	11	3544
V10_EKDN230028462-1A_HKTTNDSX7_L4.80	Bacteria	Bacteroidota	Bacteroidia	Bacteroidales	Tenuifilaceae	UBA8529		NPNMMGBG_01058	blaOXA	OXA-46 family oxacillin-hydrolyzing class D beta-lactamase	core	BETA-LACTAM	BETA-LACTAM	V10	Treated wastewater	PP	September	4 weeks	2021	9	28	Treated WW	85.17460317460318	9.497354497354497	0.36970441015646544	0.01803425602577172	3281811	556	556	45261	45261	8422	8422	5902.537769784172	5902.537769784172	0.9009723594685983	11	3193
V11_EKDN230028463-1A_HKTTNDSX7_L4.34	Bacteria	Bacteroidota	Bacteroidia	Bacteroidales	Tenuifilaceae	UBA8529		NA	NA	NA	NA	NA	NA	V11	Treated wastewater	PVC	September	4 weeks	2021	9	28	Treated WW	82.16931216931216	6.936507936507937	0.3703728569604839	0.018307354595282183	3023626	521	521	49057	49057	7709	7709	5803.504798464492	5803.504798464492	0.9056487144904826	11	2949
V5_EKDN230028457-1A_HKTTNDSX7_L4.134	Bacteria	Bacteroidota	Bacteroidia	Bacteroidales	Tenuifilaceae	UBA8529		NA	NA	NA	NA	NA	NA	V5	Untreated wastewater	PVC	August	4 weeks	2021	8	27	Raw WW	83.55555555555556	8.962962962962962	0.36847896553418746	0.016892892198688027	2970886	447	447	42674	42674	9804	9804	6646.2774049217005	6646.2774049217005	0.9068436150023932	11	2843
V6_EKDN230028458-1A_HKTTNDSX7_L4.108	Bacteria	Bacteroidota	Bacteroidia	Bacteroidales	Tannerellaceae	Macellibacteroides	Macellibacteroides sp018054455	AHCPBDKC_01938	blaOXA	class D beta-lactamase	core	BETA-LACTAM	BETA-LACTAM	V6	Untreated wastewater	PEHD	August	4 weeks	2021	8	27	Raw WW	82.26282051282051	6.734539969834087	0.4167720281759206	0.02016691480901355	3018180	627	627	50259	50259	6167	6167	4813.684210526316	4813.684210526316	0.9214076032575923	11	2814
V6_EKDN230028458-1A_HKTTNDSX7_L4.108	Bacteria	Bacteroidota	Bacteroidia	Bacteroidales	Tannerellaceae	Macellibacteroides	Macellibacteroides sp018054455	AHCPBDKC_01937	blaR1	BlaR1 family beta-lactam sensor/signal transducer	core	BETA-LACTAM	BETA-LACTAM	V6	Untreated wastewater	PEHD	August	4 weeks	2021	8	27	Raw WW	82.26282051282051	6.734539969834087	0.4167720281759206	0.02016691480901355	3018180	627	627	50259	50259	6167	6167	4813.684210526316	4813.684210526316	0.9214076032575923	11	2814
V5_EKDN230028457-1A_HKTTNDSX7_L4.64	Bacteria	Bacteroidota	Bacteroidia	Bacteroidales	DTU049	GWF2-43-63		NA	NA	NA	NA	NA	NA	V5	Untreated wastewater	PVC	August	4 weeks	2021	8	27	Raw WW	83.1704138155751	5.376344086021505	0.44104321656394935	0.01863638258438869	2444248	641	641	18373	18373	4321	4321	3813.179407176287	3813.179407176287	0.9132862131829503	11	2612
R22_EKDN230028450-1A_HKTC2DSX7_L3.47	Bacteria	Bacteroidota	Bacteroidia	AKYH767	Palsa-965	VBWE01		LKDEHAPA_02715	arr	NAD(+)--rifampin ADP-ribosyltransferase	core	RIFAMYCIN	RIFAMYCIN	R22	Lier river loc2	PP	September	4 weeks	2021	9	28	Lier river loc2	86.33333333333333	2.3333333333333335	0.4977144415900819	0.01825728013670706	4109499	977	977	20385	20385	4985	4985	4206.242579324463	4206.242579324463	0.9042910096826888	11	4283
V5_EKDN230028457-1A_HKTTNDSX7_L4.60	Bacteria	Bacillota_B	TC1					NA	NA	NA	NA	NA	NA	V5	Untreated wastewater	PVC	August	4 weeks	2021	8	27	Raw WW	81.51542759961127	3.673469387755102	0.37552707456715184	0.020279705663457038	1812125	138	138	97121	97121	27977	27977	13131.340579710144	13131.340579710144	0.9038460371111264	11	1800
V6_EKDN230028458-1A_HKTTNDSX7_L4.95	Bacteria	Bacillota_B	TC1					NA	NA	NA	NA	NA	NA	V6	Untreated wastewater	PEHD	August	4 weeks	2021	8	27	Raw WW	80.87159863945578	1.943634596695821	0.37847177591054193	0.023086477506509093	1890495	158	158	89984	89984	19916	19916	11965.158227848102	11965.158227848102	0.902391172682287	11	1899
V7_EKDN230028459-1A_HKTTNDSX7_L4.123	Bacteria	Bacillota_B	Desulfitobacteriia	Desulfitobacteriales	Desulfitobacteriaceae	Desulfosporosinus		MJGKJNLO_03211	arr	NAD(+)--rifampin ADP-ribosyltransferase	core	RIFAMYCIN	RIFAMYCIN	V7	Treated wastewater	PP	September	2 weeks	2021	9	28	Treated WW	97.87396277192195	7.525510204081633	0.41863833205198325	0.022754456511459027	4678659	157	157	184774	184774	52023	52023	29800.375796178345	29800.375796178345	0.8382113336321368	11	4426
V7_EKDN230028459-1A_HKTTNDSX7_L4.123	Bacteria	Bacillota_B	Desulfitobacteriia	Desulfitobacteriales	Desulfitobacteriaceae	Desulfosporosinus		MJGKJNLO_00621	vanR	VanR-ABDEGLN family response regulator transcription factor	core	GLYCOPEPTIDE	VANCOMYCIN	V7	Treated wastewater	PP	September	2 weeks	2021	9	28	Treated WW	97.87396277192195	7.525510204081633	0.41863833205198325	0.022754456511459027	4678659	157	157	184774	184774	52023	52023	29800.375796178345	29800.375796178345	0.8382113336321368	11	4426
V7_EKDN230028459-1A_HKTTNDSX7_L4.123	Bacteria	Bacillota_B	Desulfitobacteriia	Desulfitobacteriales	Desulfitobacteriaceae	Desulfosporosinus		MJGKJNLO_00598	lsa	Lsa family ABC-F type ribosomal protection protein	core	LINCOSAMIDE/STREPTOGRAMIN	LINCOSAMIDE/STREPTOGRAMIN	V7	Treated wastewater	PP	September	2 weeks	2021	9	28	Treated WW	97.87396277192195	7.525510204081633	0.41863833205198325	0.022754456511459027	4678659	157	157	184774	184774	52023	52023	29800.375796178345	29800.375796178345	0.8382113336321368	11	4426
V7_EKDN230028459-1A_HKTTNDSX7_L4.68	Bacteria	Bacillota_B	Desulfitobacteriia	Desulfitobacteriales	Desulfitobacteriaceae	Desulfosporosinus		CGGHPGFA_03069	arr	NAD(+)--rifampin ADP-ribosyltransferase	core	RIFAMYCIN	RIFAMYCIN	V7	Treated wastewater	PP	September	2 weeks	2021	9	28	Treated WW	89.92730059056589	3.630952380952381	0.4174535932555234	0.034785816105887477	4367307	707	707	31827	31827	7598	7598	6177.237623762377	6177.237623762377	0.8369828363336949	11	4677
V8_EKDN230028460-1A_HJH72DSX7_L2.55	Bacteria	Bacillota_B	Desulfitobacteriia	Desulfitobacteriales	Desulfitobacteriaceae	Desulfosporosinus		IELNKFBP_04118	lsa	Lsa family ABC-F type ribosomal protection protein	core	LINCOSAMIDE/STREPTOGRAMIN	LINCOSAMIDE/STREPTOGRAMIN	V8	Treated wastewater	PVC	September	2 weeks	2021	9	28	Treated WW	99.16666666666667	7.577745383867833	0.4181928083303755	0.02527493848651873	4628939	231	231	141007	141007	33809	33809	20038.696969696968	20038.696969696968	0.8370922580746906	11	4441
V8_EKDN230028460-1A_HJH72DSX7_L2.55	Bacteria	Bacillota_B	Desulfitobacteriia	Desulfitobacteriales	Desulfitobacteriaceae	Desulfosporosinus		IELNKFBP_01525	arr	NAD(+)--rifampin ADP-ribosyltransferase	core	RIFAMYCIN	RIFAMYCIN	V8	Treated wastewater	PVC	September	2 weeks	2021	9	28	Treated WW	99.16666666666667	7.577745383867833	0.4181928083303755	0.02527493848651873	4628939	231	231	141007	141007	33809	33809	20038.696969696968	20038.696969696968	0.8370922580746906	11	4441
V8_EKDN230028460-1A_HJH72DSX7_L2.55	Bacteria	Bacillota_B	Desulfitobacteriia	Desulfitobacteriales	Desulfitobacteriaceae	Desulfosporosinus		IELNKFBP_00776	vanR	VanR-ABDEGLN family response regulator transcription factor	core	GLYCOPEPTIDE	VANCOMYCIN	V8	Treated wastewater	PVC	September	2 weeks	2021	9	28	Treated WW	99.16666666666667	7.577745383867833	0.4181928083303755	0.02527493848651873	4628939	231	231	141007	141007	33809	33809	20038.696969696968	20038.696969696968	0.8370922580746906	11	4441
V9_EKDN230028461-1A_HKTTNDSX7_L4.41	Bacteria	Bacillota_B	Desulfitobacteriia	Desulfitobacteriales	Desulfitobacteriaceae	Desulfosporosinus		IEPICFPM_03556	arr	NAD(+)--rifampin ADP-ribosyltransferase	core	RIFAMYCIN	RIFAMYCIN	V9	Treated wastewater	PEHD	September	2 weeks	2021	9	28	Treated WW	88.99477648202138	4.812925170068027	0.4206968460025077	0.02841227097101384	4044423	526	526	50548	50548	9843	9843	7689.01711026616	7689.01711026616	0.8284776345105346	11	4262
V3_EKDN230028455-1A_HKTC2DSX7_L4.53	Bacteria	Bacillota_B	Desulfitobacteriia	Desulfitobacteriales	Desulfitobacteriaceae			JBLJDIOF_01528	lsa	Lsa family ABC-F type ribosomal protection protein	core	LINCOSAMIDE/STREPTOGRAMIN	LINCOSAMIDE/STREPTOGRAMIN	V3	Untreated wastewater	PEHD	September	2 weeks	2021	9	28	Raw WW	85.09260297525603	6.011904761904762	0.47172892900084373	0.026131341517574274	3279377	607	607	31809	31809	6871	6871	5402.598023064251	5402.598023064251	0.8602658370782011	11	3504
V5_EKDN230028457-1A_HKTTNDSX7_L4.89	Bacteria	Bacillota_A	Clostridia	Tissierellales	Tissierellaceae_B	Tissierella_B		NA	NA	NA	NA	NA	NA	V5	Untreated wastewater	PVC	August	4 weeks	2021	8	27	Raw WW	95.1048951048951	0.6993006993006993	0.32694236236466484	0.01511208079432249	1799883	104	104	73494	73494	30820	30820	17306.56730769231	17306.56730769231	0.9037837459434863	11	1848
V5_EKDN230028457-1A_HKTTNDSX7_L4.77	Bacteria	Bacillota_A	Clostridia	Peptostreptococcales	Anaerovoracaceae	UBA1422		AEDCNBFB_01469	arr	NAD(+)--rifampin ADP-ribosyltransferase	core	RIFAMYCIN	RIFAMYCIN	V5	Untreated wastewater	PVC	August	4 weeks	2021	8	27	Raw WW	90.02364066193854	4.905437352245863	0.4286033715769387	0.023879155149997278	1958846	276	276	33350	33350	9621	9621	7097.268115942029	7097.268115942029	0.9190727601863546	11	2013
V5_EKDN230028457-1A_HKTTNDSX7_L4.77	Bacteria	Bacillota_A	Clostridia	Peptostreptococcales	Anaerovoracaceae	UBA1422		AEDCNBFB_01227	vanG	D-alanine--D-serine ligase VanG	core	GLYCOPEPTIDE	VANCOMYCIN	V5	Untreated wastewater	PVC	August	4 weeks	2021	8	27	Raw WW	90.02364066193854	4.905437352245863	0.4286033715769387	0.023879155149997278	1958846	276	276	33350	33350	9621	9621	7097.268115942029	7097.268115942029	0.9190727601863546	11	2013
V5_EKDN230028457-1A_HKTTNDSX7_L4.77	Bacteria	Bacillota_A	Clostridia	Peptostreptococcales	Anaerovoracaceae	UBA1422		AEDCNBFB_01226	vanW	glycopeptide resistance accessory protein VanW	core	GLYCOPEPTIDE	VANCOMYCIN	V5	Untreated wastewater	PVC	August	4 weeks	2021	8	27	Raw WW	90.02364066193854	4.905437352245863	0.4286033715769387	0.023879155149997278	1958846	276	276	33350	33350	9621	9621	7097.268115942029	7097.268115942029	0.9190727601863546	11	2013
V5_EKDN230028457-1A_HKTTNDSX7_L4.77	Bacteria	Bacillota_A	Clostridia	Peptostreptococcales	Anaerovoracaceae	UBA1422		AEDCNBFB_01225	vanS	vancomycin resistance histidine kinase VanS	core	GLYCOPEPTIDE	VANCOMYCIN	V5	Untreated wastewater	PVC	August	4 weeks	2021	8	27	Raw WW	90.02364066193854	4.905437352245863	0.4286033715769387	0.023879155149997278	1958846	276	276	33350	33350	9621	9621	7097.268115942029	7097.268115942029	0.9190727601863546	11	2013
V5_EKDN230028457-1A_HKTTNDSX7_L4.77	Bacteria	Bacillota_A	Clostridia	Peptostreptococcales	Anaerovoracaceae	UBA1422		AEDCNBFB_01224	vanR	VanR-ABDEGLN family response regulator transcription factor	core	GLYCOPEPTIDE	VANCOMYCIN	V5	Untreated wastewater	PVC	August	4 weeks	2021	8	27	Raw WW	90.02364066193854	4.905437352245863	0.4286033715769387	0.023879155149997278	1958846	276	276	33350	33350	9621	9621	7097.268115942029	7097.268115942029	0.9190727601863546	11	2013
V5_EKDN230028457-1A_HKTTNDSX7_L4.77	Bacteria	Bacillota_A	Clostridia	Peptostreptococcales	Anaerovoracaceae	UBA1422		AEDCNBFB_00353	vat	Vat family streptogramin A O-acetyltransferase	core	STREPTOGRAMIN	STREPTOGRAMIN	V5	Untreated wastewater	PVC	August	4 weeks	2021	8	27	Raw WW	90.02364066193854	4.905437352245863	0.4286033715769387	0.023879155149997278	1958846	276	276	33350	33350	9621	9621	7097.268115942029	7097.268115942029	0.9190727601863546	11	2013
V6_EKDN230028458-1A_HKTTNDSX7_L4.19	Bacteria	Bacillota_A	Clostridia	Peptostreptococcales	Anaerovoracaceae	UBA1422		PDKKNBNH_01261	vanR	VanR-ABDEGLN family response regulator transcription factor	core	GLYCOPEPTIDE	VANCOMYCIN	V6	Untreated wastewater	PEHD	August	4 weeks	2021	8	27	Raw WW	95.74468085106383	4.0189125295508275	0.42504560243776474	0.02337930232342557	2460943	264	264	57258	57258	15369	15369	9321.753787878788	9321.753787878788	0.8976668699762652	11	2486
V6_EKDN230028458-1A_HKTTNDSX7_L4.19	Bacteria	Bacillota_A	Clostridia	Peptostreptococcales	Anaerovoracaceae	UBA1422		PDKKNBNH_01260	vanS	vancomycin resistance histidine kinase VanS	core	GLYCOPEPTIDE	VANCOMYCIN	V6	Untreated wastewater	PEHD	August	4 weeks	2021	8	27	Raw WW	95.74468085106383	4.0189125295508275	0.42504560243776474	0.02337930232342557	2460943	264	264	57258	57258	15369	15369	9321.753787878788	9321.753787878788	0.8976668699762652	11	2486
V6_EKDN230028458-1A_HKTTNDSX7_L4.19	Bacteria	Bacillota_A	Clostridia	Peptostreptococcales	Anaerovoracaceae	UBA1422		PDKKNBNH_01259	vanW	glycopeptide resistance accessory protein VanW	core	GLYCOPEPTIDE	VANCOMYCIN	V6	Untreated wastewater	PEHD	August	4 weeks	2021	8	27	Raw WW	95.74468085106383	4.0189125295508275	0.42504560243776474	0.02337930232342557	2460943	264	264	57258	57258	15369	15369	9321.753787878788	9321.753787878788	0.8976668699762652	11	2486
V6_EKDN230028458-1A_HKTTNDSX7_L4.19	Bacteria	Bacillota_A	Clostridia	Peptostreptococcales	Anaerovoracaceae	UBA1422		PDKKNBNH_01258	vanG	D-alanine--D-serine ligase VanG	core	GLYCOPEPTIDE	VANCOMYCIN	V6	Untreated wastewater	PEHD	August	4 weeks	2021	8	27	Raw WW	95.74468085106383	4.0189125295508275	0.42504560243776474	0.02337930232342557	2460943	264	264	57258	57258	15369	15369	9321.753787878788	9321.753787878788	0.8976668699762652	11	2486
V6_EKDN230028458-1A_HKTTNDSX7_L4.19	Bacteria	Bacillota_A	Clostridia	Peptostreptococcales	Anaerovoracaceae	UBA1422		PDKKNBNH_00730	arr	NAD(+)--rifampin ADP-ribosyltransferase	core	RIFAMYCIN	RIFAMYCIN	V6	Untreated wastewater	PEHD	August	4 weeks	2021	8	27	Raw WW	95.74468085106383	4.0189125295508275	0.42504560243776474	0.02337930232342557	2460943	264	264	57258	57258	15369	15369	9321.753787878788	9321.753787878788	0.8976668699762652	11	2486
V6_EKDN230028458-1A_HKTTNDSX7_L4.19	Bacteria	Bacillota_A	Clostridia	Peptostreptococcales	Anaerovoracaceae	UBA1422		PDKKNBNH_00231	vat	Vat family streptogramin A O-acetyltransferase	core	STREPTOGRAMIN	STREPTOGRAMIN	V6	Untreated wastewater	PEHD	August	4 weeks	2021	8	27	Raw WW	95.74468085106383	4.0189125295508275	0.42504560243776474	0.02337930232342557	2460943	264	264	57258	57258	15369	15369	9321.753787878788	9321.753787878788	0.8976668699762652	11	2486
V7_EKDN230028459-1A_HKTTNDSX7_L4.24	Bacteria	Bacillota_A	Clostridia	Peptostreptococcales	Anaerovoracaceae	JAENWH01		NA	NA	NA	NA	NA	NA	V7	Treated wastewater	PP	September	2 weeks	2021	9	28	Treated WW	80.67375886524823	2.8368794326241136	0.38936264452081254	0.01903530841568579	1731671	359	359	33557	33557	5793	5793	4823.596100278552	4823.596100278552	0.9125803920028689	11	1864
V5_EKDN230028457-1A_HKTTNDSX7_L4.41	Bacteria	Bacillota_A	Clostridia	Peptostreptococcales	Anaerovoracaceae			NA	NA	NA	NA	NA	NA	V5	Untreated wastewater	PVC	August	4 weeks	2021	8	27	Raw WW	90.38859338061467	2.5531914893617023	0.44567839107913165	0.022192146500623896	1997115	292	292	31690	31690	8754	8754	6839.434931506849	6839.434931506849	0.8944472401439076	11	1989
V3_EKDN230028455-1A_HKTC2DSX7_L4.65	Bacteria	Bacillota_A	Clostridia	Peptostreptococcales				NA	NA	NA	NA	NA	NA	V3	Untreated wastewater	PEHD	September	2 weeks	2021	9	28	Raw WW	91.31205673758865	6.781914893617022	0.48682228793275134	0.023496440445373138	3691612	309	309	96322	96322	20859	20859	11946.9644012945	11946.9644012945	0.8910627660761749	11	3635
V1_EKDN230028453-1A_HKTTNDSX7_L4.133	Bacteria	Bacillota_A	Clostridia	Oscillospirales	Oscillospiraceae	UBA2658		FIONLFGN_01526	erm	23S ribosomal RNA methyltransferase Erm	core	MACROLIDE	MACROLIDE	V1	Untreated wastewater	PP	September	2 weeks	2021	9	28	Raw WW	85.85913666870043	2.7628635346756147	0.4670456935475932	0.024844508373972788	2234670	295	295	53015	53015	10476	10476	7575.152542372882	7575.152542372882	0.8779913812777725	11	2315
V3_EKDN230028455-1A_HKTC2DSX7_L4.72	Bacteria	Bacillota_A	Clostridia	Oscillospirales	Oscillospiraceae	UBA2658		EHLHNIFE_00626	tet(32)	tetracycline resistance ribosomal protection protein Tet(32)	core	TETRACYCLINE	TETRACYCLINE	V3	Untreated wastewater	PEHD	September	2 weeks	2021	9	28	Raw WW	91.72958612975391	8.790548098434005	0.461985385350981	0.028608078300291478	2432354	300	300	69517	69517	11821	11821	8107.846666666666	8107.846666666666	0.8713990644453892	11	2478
V3_EKDN230028455-1A_HKTC2DSX7_L4.130	Bacteria	Bacillota_A	Clostridia	Oscillospirales	Oscillospiraceae	UBA2658		NA	NA	NA	NA	NA	NA	V3	Untreated wastewater	PEHD	September	2 weeks	2021	9	28	Raw WW	81.00404209884076	1.0626398210290826	0.6095731224884965	0.02220970838646605	1536928	392	392	17292	17292	4481	4481	3920.734693877551	3920.734693877551	0.8962703522871598	11	1717
V1_EKDN230028453-1A_HKTTNDSX7_L4.41	Bacteria	Bacillota_A	Clostridia	Oscillospirales	Oscillospiraceae	Evtepia		NA	NA	NA	NA	NA	NA	V1	Untreated wastewater	PP	September	2 weeks	2021	9	28	Raw WW	91.81208053691276	4.2365771812080535	0.5845243311088714	0.03385760538812602	1755181	247	247	40483	40483	8983	8983	7105.995951417004	7105.995951417004	0.880799757973679	11	1813
V3_EKDN230028455-1A_HKTC2DSX7_L4.83	Bacteria	Bacillota_A	Clostridia	Oscillospirales	Oscillospiraceae	Evtepia		NA	NA	NA	NA	NA	NA	V3	Untreated wastewater	PEHD	September	2 weeks	2021	9	28	Raw WW	82.27768456375838	0	0.5906588047289208	0.03210377092492084	1496832	266	266	42043	42043	7173	7173	5627.187969924812	5627.187969924812	0.8914467355053873	11	1592
V4_EKDN230028456-1A_HKTTNDSX7_L4.126	Bacteria	Bacillota_A	Clostridia	Oscillospirales	Oscillospiraceae	Evtepia		JCPALPOK_01128	vat	Vat family streptogramin A O-acetyltransferase	core	STREPTOGRAMIN	STREPTOGRAMIN	V4	Untreated wastewater	PP	August	4 weeks	2021	8	27	Raw WW	96.49748322147651	1.308724832214765	0.5805745533556602	0.040701846475893505	1870392	186	186	63220	63220	14616	14616	10055.870967741936	10055.870967741936	0.8767675439159278	11	1871
V3_EKDN230028455-1A_HKTC2DSX7_L4.68	Bacteria	Bacillota_A	Clostridia	Lutisporales				NLMPCKNG_00587	vanR	VanR-ABDEGLN family response regulator transcription factor	core	GLYCOPEPTIDE	VANCOMYCIN	V3	Untreated wastewater	PEHD	September	2 weeks	2021	9	28	Raw WW	95.21416083916084	6.534090909090909	0.39151725212892663	0.012847582080926599	3361788	385	385	62541	62541	13239	13239	8731.916883116883	8731.916883116883	0.9042771287184082	11	3307
V2_EKDN230028454-1A_HKTTNDSX7_L4.138	Bacteria	Bacillota_A	Clostridia	Lachnospirales	Lachnospiraceae	Fusicatenibacter	Fusicatenibacter saccharivorans	NA	NA	NA	NA	NA	NA	V2	Untreated wastewater	PVC	September	2 weeks	2021	9	28	Raw WW	89.30283851169926	0.47468354430379744	0.49117405446944956	0.02266203474451182	2415152	397	397	39336	39336	7984	7984	6083.506297229219	6083.506297229219	0.8861334607511245	11	2394
V1_EKDN230028453-1A_HKTTNDSX7_L4.50	Bacteria	Bacillota_A	Clostridia	Clostridiales	Clostridiaceae	JG1575		NA	NA	NA	NA	NA	NA	V1	Untreated wastewater	PP	September	2 weeks	2021	9	28	Raw WW	81.41775810493976	2.486559139784946	0.47097497153020834	0.019670651029116217	2966302	117	117	232796	232796	41915	41915	25353.008547008547	25353.008547008547	0.8344972966339907	11	2602
V1_EKDN230028453-1A_HKTTNDSX7_L4.6	Bacteria	Bacillota_A	Clostridia	Clostridiales	Clostridiaceae	JG1575		NA	NA	NA	NA	NA	NA	V1	Untreated wastewater	PP	September	2 weeks	2021	9	28	Raw WW	81.88626808957878	2.8225806451612905	0.4488617188516879	0.01766647616459607	2566062	77	77	232933	232933	73130	73130	33325.48051948052	33325.48051948052	0.8214076666892693	11	2266
V3_EKDN230028455-1A_HKTC2DSX7_L4.103	Bacteria	Bacillota_A	Clostridia	Clostridiales	Clostridiaceae	JG1575		NA	NA	NA	NA	NA	NA	V3	Untreated wastewater	PEHD	September	2 weeks	2021	9	28	Raw WW	80.71044546850997	3.5299943406904357	0.4707172012307454	0.023973058131653468	2889956	236	236	49238	49238	17976	17976	12245.57627118644	12245.57627118644	0.8334057681155007	11	2646
V3_EKDN230028455-1A_HKTC2DSX7_L4.37	Bacteria	Bacillota_A	Clostridia	Clostridiales	Clostridiaceae	JG1575		NA	NA	NA	NA	NA	NA	V3	Untreated wastewater	PEHD	September	2 weeks	2021	9	28	Raw WW	82.27534562211981	1.2096774193548387	0.44762232148611986	0.02214337149718557	2559955	81	81	158802	158802	60524	60524	31604.382716049382	31604.382716049382	0.8229023557054714	11	2274
V4_EKDN230028456-1A_HKTTNDSX7_L4.128	Bacteria	Bacillota_A	Clostridia	Clostridiales	Clostridiaceae	JG1575		NA	NA	NA	NA	NA	NA	V4	Untreated wastewater	PP	August	4 weeks	2021	8	27	Raw WW	82.19470046082951	0.8525345622119817	0.4484127182250803	0.017901701382913606	2603791	96	96	179068	179068	60412	60412	27122.822916666668	27122.822916666668	0.821202623405642	11	2345
V6_EKDN230028458-1A_HKTTNDSX7_L4.60	Bacteria	Bacillota_A	Clostridia	Clostridiales	Clostridiaceae	JG1575		NA	NA	NA	NA	NA	NA	V6	Untreated wastewater	PEHD	August	4 weeks	2021	8	27	Raw WW	82.14093701996929	0.31426011264720943	0.44809658259677493	0.018630766406745734	2693156	170	170	88182	88182	30787	30787	15842.094117647059	15842.094117647059	0.8179448201292462	11	2462
V11_EKDN230028463-1A_HKTTNDSX7_L4.72	Bacteria	Bacillota	Bacilli	RF39	UBA660	JAAZHN01		NA	NA	NA	NA	NA	NA	V11	Treated wastewater	PVC	September	4 weeks	2021	9	28	Treated WW	84.26966292134831	4.044943820224719	0.272969952002104	0.021920688623887043	1368810	262	262	27615	27615	7781	7781	5224.465648854962	5224.465648854962	0.9066926746590104	11	1762
V4_EKDN230028456-1A_HKTTNDSX7_L4.11	Bacteria	Bacillota	Bacilli	RF39	UBA660	CAG-1000		NA	NA	NA	NA	NA	NA	V4	Untreated wastewater	PP	August	4 weeks	2021	8	27	Raw WW	89.32584269662921	5.056179775280899	0.26989463527069685	0.018022199717280262	1247761	101	101	64383	64383	20965	20965	12354.069306930693	12354.069306930693	0.9269411369645308	11	1297
V1_EKDN230028453-1A_HKTTNDSX7_L4.49	Bacteria	Bacillota	Bacilli	Lactobacillales	Streptococcaceae	Streptococcus	Streptococcus suis_AA	KADNGDED_01679	tet(M)	tetracycline resistance ribosomal protection protein Tet(M)	core	TETRACYCLINE	TETRACYCLINE	V1	Untreated wastewater	PP	September	2 weeks	2021	9	28	Raw WW	93.62691796544642	2.072006765736378	0.3963751513266036	0.02140956750287941	1745397	171	171	44637	44637	14416	14416	10207	10207	0.8744583610490908	11	1833
V1_EKDN230028453-1A_HKTTNDSX7_L4.49	Bacteria	Bacillota	Bacilli	Lactobacillales	Streptococcaceae	Streptococcus	Streptococcus suis_AA	KADNGDED_01253	mef(A)	macrolide efflux MFS transporter Mef(A)	core	MACROLIDE	AZITHROMYCIN/ERYTHROMYCIN	V1	Untreated wastewater	PP	September	2 weeks	2021	9	28	Raw WW	93.62691796544642	2.072006765736378	0.3963751513266036	0.02140956750287941	1745397	171	171	44637	44637	14416	14416	10207	10207	0.8744583610490908	11	1833
V2_EKDN230028454-1A_HKTTNDSX7_L4.43	Bacteria	Bacillota	Bacilli	Lactobacillales	Streptococcaceae	Streptococcus	Streptococcus suis_AA	HNMIBKKE_01249	tet(M)	tetracycline resistance ribosomal protection protein Tet(M)	core	TETRACYCLINE	TETRACYCLINE	V2	Untreated wastewater	PVC	September	2 weeks	2021	9	28	Raw WW	92.46667472111473	1.8726591760299625	0.39830632815219047	0.019870114638443945	1758428	194	194	51586	51586	14070	14070	9064.061855670103	9064.061855670103	0.8763372739742543	11	1858
V2_EKDN230028454-1A_HKTTNDSX7_L4.43	Bacteria	Bacillota	Bacilli	Lactobacillales	Streptococcaceae	Streptococcus	Streptococcus suis_AA	HNMIBKKE_01070	arr	NAD(+)--rifampin ADP-ribosyltransferase	core	RIFAMYCIN	RIFAMYCIN	V2	Untreated wastewater	PVC	September	2 weeks	2021	9	28	Raw WW	92.46667472111473	1.8726591760299625	0.39830632815219047	0.019870114638443945	1758428	194	194	51586	51586	14070	14070	9064.061855670103	9064.061855670103	0.8763372739742543	11	1858
V3_EKDN230028455-1A_HKTC2DSX7_L4.10	Bacteria	Bacillota	Bacilli	Lactobacillales	Streptococcaceae	Streptococcus	Streptococcus suis_AA	DJFCGBDN_01112	arr	NAD(+)--rifampin ADP-ribosyltransferase	core	RIFAMYCIN	RIFAMYCIN	V3	Untreated wastewater	PEHD	September	2 weeks	2021	9	28	Raw WW	90.0749063670412	1.9662921348314606	0.3982144903757412	0.02008136034400037	1657790	179	179	48735	48735	13121	13121	9261.396648044692	9261.396648044692	0.8738121233690637	11	1748
V4_EKDN230028456-1A_HKTTNDSX7_L4.132	Bacteria	Bacillota	Bacilli	Lactobacillales	Streptococcaceae	Streptococcus	Streptococcus suis_AA	NA	NA	NA	NA	NA	NA	V4	Untreated wastewater	PP	August	4 weeks	2021	8	27	Raw WW	84.40438871473353	8.620689655172415	0.39842089523216445	0.019770463593797843	1625098	136	136	88557	88557	20200	20200	11949.25	11949.25	0.8775064642255421	11	1676
V5_EKDN230028457-1A_HKTTNDSX7_L4.125	Bacteria	Bacillota	Bacilli	Lactobacillales	Streptococcaceae	Streptococcus	Streptococcus suis_AA	NA	NA	NA	NA	NA	NA	V5	Untreated wastewater	PVC	August	4 weeks	2021	8	27	Raw WW	91.3978494623656	2.4344569288389515	0.3996190256956234	0.016790964209320455	1737650	159	159	45118	45118	17241	17241	10928.616352201258	10928.616352201258	0.868494806203781	11	1801
V6_EKDN230028458-1A_HKTTNDSX7_L4.49	Bacteria	Bacillota	Bacilli	Lactobacillales	Streptococcaceae	Streptococcus	Streptococcus suis_AA	PMFIDBAL_01518	blaMCA	MCA family class C beta-lactamase	core	BETA-LACTAM	BETA-LACTAM	V6	Untreated wastewater	PEHD	August	4 weeks	2021	8	27	Raw WW	87.06896551724138	5.454545454545455	0.39951442027213474	0.018708692363462197	1770667	159	159	87427	87427	17727	17727	11136.270440251572	11136.270440251572	0.8717658373934795	11	1871
V2_EKDN230028454-1A_HKTTNDSX7_L4.8	Bacteria	Bacillota	Bacilli	Lactobacillales	Streptococcaceae	Streptococcus		NA	NA	NA	NA	NA	NA	V2	Untreated wastewater	PVC	September	2 weeks	2021	9	28	Raw WW	83.27505626345787	5.804035278482543	0.45488619311087436	0.026580474586147134	1745940	267	267	52225	52225	9060	9060	6539.101123595506	6539.101123595506	0.9001689634237144	11	1953
V1_EKDN230028453-1A_HKTTNDSX7_L4.128	Bacteria	Bacillota	Bacilli	Lactobacillales	Streptococcaceae	Lactococcus_A	Lactococcus_A raffinolactis	NA	NA	NA	NA	NA	NA	V1	Untreated wastewater	PP	September	2 weeks	2021	9	28	Raw WW	89.17021708257253	2.448192910761383	0.4024154621686162	0.02027016112371629	1943479	143	143	93690	93690	23771	23771	13590.762237762237	13590.762237762237	0.883474943644876	11	1940
V2_EKDN230028454-1A_HKTTNDSX7_L4.135	Bacteria	Bacillota	Bacilli	Lactobacillales	Streptococcaceae	Lactococcus_A	Lactococcus_A raffinolactis	NA	NA	NA	NA	NA	NA	V2	Untreated wastewater	PVC	September	2 weeks	2021	9	28	Raw WW	82.1069182389937	3.3243486073674755	0.4060613517788667	0.020967483458784505	1576678	123	123	51287	51287	20035	20035	12818.520325203252	12818.520325203252	0.884691737945224	11	1576
V3_EKDN230028455-1A_HKTC2DSX7_L4.111	Bacteria	Bacillota	Bacilli	Lactobacillales	Streptococcaceae	Lactococcus_A	Lactococcus_A raffinolactis	NA	NA	NA	NA	NA	NA	V3	Untreated wastewater	PEHD	September	2 weeks	2021	9	28	Raw WW	86.97869750456482	3.081761006289308	0.40511987903437957	0.016643644986732088	1748596	118	118	70264	70264	25711	25711	14818.610169491525	14818.610169491525	0.8855636178968727	11	1722
V4_EKDN230028456-1A_HKTTNDSX7_L4.99	Bacteria	Bacillota	Bacilli	Lactobacillales	Streptococcaceae	Lactococcus_A	Lactococcus_A raffinolactis	NA	NA	NA	NA	NA	NA	V4	Untreated wastewater	PP	August	4 weeks	2021	8	27	Raw WW	88.49056603773585	1.0235341854331508	0.4033393690134019	0.01997278361380863	1782732	116	116	162213	162213	24716	24716	15368.379310344828	15368.379310344828	0.8823564057861754	11	1779
V5_EKDN230028457-1A_HKTTNDSX7_L4.59	Bacteria	Bacillota	Bacilli	Lactobacillales	Streptococcaceae	Lactococcus_A	Lactococcus_A raffinolactis	NA	NA	NA	NA	NA	NA	V5	Untreated wastewater	PVC	August	4 weeks	2021	8	27	Raw WW	89.37106918238993	2.6729559748427674	0.40571789610280595	0.01835747962085827	1763166	133	133	95761	95761	21232	21232	13256.887218045113	13256.887218045113	0.8850800208261729	11	1772
V6_EKDN230028458-1A_HKTTNDSX7_L4.27	Bacteria	Bacillota	Bacilli	Lactobacillales	Streptococcaceae	Lactococcus_A	Lactococcus_A raffinolactis	NA	NA	NA	NA	NA	NA	V6	Untreated wastewater	PEHD	August	4 weeks	2021	8	27	Raw WW	92.51572327044026	2.792945540967452	0.4042743852878893	0.020825832328295556	1908251	137	137	92199	92199	23871	23871	13928.839416058394	13928.839416058394	0.8865678571634444	11	1900
V1_EKDN230028453-1A_HKTTNDSX7_L4.77	Bacteria	Bacillota	Bacilli	Lactobacillales	Aerococcaceae	Trichococcus	Trichococcus flocculiformis	OIIDFKLF_00219	arr	NAD(+)--rifampin ADP-ribosyltransferase	core	RIFAMYCIN	RIFAMYCIN	V1	Untreated wastewater	PP	September	2 weeks	2021	9	28	Raw WW	91.93989071038251	5.299958869498796	0.47003780132614487	0.023875768598658833	1920303	238	238	75994	75994	11694	11694	8068.5	8068.5	0.8664903403265005	11	1948
V2_EKDN230028454-1A_HKTTNDSX7_L4.109	Bacteria	Bacillota	Bacilli	Lactobacillales	Aerococcaceae	Trichococcus	Trichococcus flocculiformis	FINFLGLH_00021	arr	NAD(+)--rifampin ADP-ribosyltransferase	core	RIFAMYCIN	RIFAMYCIN	V2	Untreated wastewater	PVC	September	2 weeks	2021	9	28	Raw WW	91.80327868852459	4.234972677595628	0.46990328643834095	0.024977402879018278	1953087	259	259	87886	87886	10063	10063	7540.876447876448	7540.876447876448	0.8666142368465921	11	1981
V3_EKDN230028455-1A_HKTC2DSX7_L4.14	Bacteria	Bacillota	Bacilli	Lactobacillales	Aerococcaceae	Trichococcus	Trichococcus flocculiformis	NA	NA	NA	NA	NA	NA	V3	Untreated wastewater	PEHD	September	2 weeks	2021	9	28	Raw WW	93.96551724137932	5.79937304075235	0.4701874526117832	0.024226691736510188	2075938	270	270	65401	65401	11554	11554	7688.65925925926	7688.65925925926	0.8639675173343327	11	2106
V4_EKDN230028456-1A_HKTTNDSX7_L4.9	Bacteria	Bacillota	Bacilli	Lactobacillales	Aerococcaceae	Trichococcus	Trichococcus flocculiformis	NA	NA	NA	NA	NA	NA	V4	Untreated wastewater	PP	August	4 weeks	2021	8	27	Raw WW	89.12071535022355	5.724694249284414	0.47098030154852777	0.023561071154404808	2064477	288	288	34448	34448	10143	10143	7168.322916666667	7168.322916666667	0.8627022727790138	11	2114
V5_EKDN230028457-1A_HKTTNDSX7_L4.123	Bacteria	Bacillota	Bacilli	Lactobacillales	Aerococcaceae	Trichococcus	Trichococcus flocculiformis	HGLAJOLG_00628	arr	NAD(+)--rifampin ADP-ribosyltransferase	core	RIFAMYCIN	RIFAMYCIN	V5	Untreated wastewater	PVC	August	4 weeks	2021	8	27	Raw WW	89.59104530230918	4.9050221181368725	0.4695683839453081	0.025271863724896346	1916773	271	271	44605	44605	9858	9858	7072.963099630996	7072.963099630996	0.8630155996562974	11	1975
V6_EKDN230028458-1A_HKTTNDSX7_L4.83	Bacteria	Bacillota	Bacilli	Lactobacillales	Aerococcaceae	Trichococcus	Trichococcus flocculiformis	APPEMEEE_01548	arr	NAD(+)--rifampin ADP-ribosyltransferase	core	RIFAMYCIN	RIFAMYCIN	V6	Untreated wastewater	PEHD	August	4 weeks	2021	8	27	Raw WW	95.35519125683061	4.54072339318241	0.46987260933156183	0.024084083562068027	2239175	307	307	107052	107052	10028	10028	7293.729641693811	7293.729641693811	0.8595049516004779	11	2300
V4_EKDN230028456-1A_HKTTNDSX7_L4.101	Bacteria	Bacillota	Bacilli	Erysipelotrichales	Erysipelotrichaceae	UBA2212		NA	NA	NA	NA	NA	NA	V4	Untreated wastewater	PP	August	4 weeks	2021	8	27	Raw WW	95.99056603773585	4.716981132075472	0.3369628630929727	0.012985489327803005	1636943	80	80	106870	106870	45015	45015	20461.7875	20461.7875	0.9352390400887508	11	1751
V5_EKDN230028457-1A_HKTTNDSX7_L4.90	Bacteria	Bacillota	Bacilli	Erysipelotrichales	Erysipelotrichaceae	UBA2212		NA	NA	NA	NA	NA	NA	V5	Untreated wastewater	PVC	August	4 weeks	2021	8	27	Raw WW	95.65057583925508	0.9433962264150944	0.336150414870366	0.013480126037766703	1631594	92	92	64499	64499	30594	30594	17734.717391304348	17734.717391304348	0.9353987572888843	11	1750
V6_EKDN230028458-1A_HKTTNDSX7_L4.42	Bacteria	Bacillota	Bacilli	Erysipelotrichales	Erysipelotrichaceae	UBA2212		NA	NA	NA	NA	NA	NA	V6	Untreated wastewater	PEHD	August	4 weeks	2021	8	27	Raw WW	82.4542595769011	2.830188679245283	0.3422247479235981	0.015272417443489608	1198347	300	300	18094	18094	4773	4773	3994.49	3994.49	0.9330878284837364	11	1452
V4_EKDN230028456-1A_HKTTNDSX7_L4.30	Bacteria	Bacillota	Bacilli	Erysipelotrichales	Erysipelotrichaceae	GWE2-51-13		NA	NA	NA	NA	NA	NA	V4	Untreated wastewater	PP	August	4 weeks	2021	8	27	Raw WW	91.0377358490566	0.9433962264150944	0.428425720296274	0.02311947019764233	1912824	179	179	81398	81398	15335	15335	10686.167597765363	10686.167597765363	0.9096205401019645	11	2006
R10_EKDN230028438-1A_HKTC2DSX7_L3.8	Bacteria	Bacillota	Bacilli	Bacillales_D	Alkalibacillaceae	Allobacillus	Allobacillus halotolerans	NA	NA	NA	NA	NA	NA	R10	Lier river loc2	PP	June	4 weeks	2021	6	28	Lier river loc2	80.88888888888889	0	0.4016219604843037	0.008792301147882594	1882290	30	30	251092	251092	99623	99623	62743	62743	0.8455663048733192	11	1881
R11_EKDN230028439-1A_HKTC2DSX7_L3.55	Bacteria	Bacillota	Bacilli	Bacillales_D	Alkalibacillaceae	Allobacillus	Allobacillus halotolerans	NA	NA	NA	NA	NA	NA	R11	Lier river loc2	PVC	June	4 weeks	2021	6	28	Lier river loc2	98.66666666666667	1	0.3951349492207309	0.015594338896704404	2610908	118	118	158862	158862	33698	33698	22126.338983050846	22126.338983050846	0.8523115329992478	11	2695
R12_EKDN230028440-1A_HKTC2DSX7_L3.4	Bacteria	Bacillota	Bacilli	Bacillales_D	Alkalibacillaceae	Allobacillus	Allobacillus halotolerans	NA	NA	NA	NA	NA	NA	R12	Lier river loc2	PEHD	June	4 weeks	2021	6	28	Lier river loc2	96.76666666666667	0.6666666666666666	0.3969162286795365	0.017192254347015334	2417689	253	253	56295	56295	14032	14032	9556.08300395257	9556.08300395257	0.8507926371009671	11	2588
R3_EKDN230028431-1A_HKTC2DSX7_L3.6	Bacteria	Bacillota	Bacilli	Bacillales_D	Alkalibacillaceae	Allobacillus	Allobacillus halotolerans	NA	NA	NA	NA	NA	NA	R3	Lier river loc1	PEHD	June	2 weeks	2021	6	17	Lier river loc1	98.66666666666667	1.3333333333333333	0.39525175170523885	0.014462251887465125	2604034	54	54	155230	155230	71062	71062	48222.851851851854	48222.851851851854	0.8488107298138197	11	2644
R10_EKDN230028438-1A_HKTC2DSX7_L3.53	Bacteria	Armatimonadota	Armatimonadia	Armatimonadales	Armatimonadaceae			NA	NA	NA	NA	NA	NA	R10	Lier river loc2	PP	June	4 weeks	2021	6	28	Lier river loc2	84.0909090909091	5.041152263374486	0.6380573740942751	0.021866273047117156	4102653	923	923	29754	29754	5389	5389	4444.911159263272	4444.911159263272	0.9356216574982091	11	4598
R12_EKDN230028440-1A_HKTC2DSX7_L3.29	Bacteria	Armatimonadota	Armatimonadia	Armatimonadales	Armatimonadaceae			NA	NA	NA	NA	NA	NA	R12	Lier river loc2	PEHD	June	4 weeks	2021	6	28	Lier river loc2	84.6604938271605	2.5720164609053495	0.6363683429968358	0.023426640254461974	4249322	951	951	39358	39358	5366	5366	4468.267087276551	4468.267087276551	0.9372408115930023	11	4789
R18_EKDN230028446-1A_HKTC2DSX7_L3.16	Bacteria	Actinomycetota	Thermoleophilia	Solirubrobacterales	Solirubrobacteraceae	JAGIBJ01		OMEANDFG_04032	cml	Cmx/CmrA family chloramphenicol efflux MFS transporter	core	PHENICOL	CHLORAMPHENICOL	R18	Lier river loc2	PEHD	September	2 weeks	2021	9	14	Lier river loc2	96.58119658119658	3.1623931623931623	0.6995099710873984	0.011762989935953046	4800329	243	243	93808	93808	32153	32153	19754.44032921811	19754.44032921811	0.9082042085032088	11	4282
R18_EKDN230028446-1A_HKTC2DSX7_L3.6	Bacteria	Actinomycetota	Thermoleophilia	Solirubrobacterales	Solirubrobacteraceae	JAGIBJ01		NA	NA	NA	NA	NA	NA	R18	Lier river loc2	PEHD	September	2 weeks	2021	9	14	Lier river loc2	80.51282051282051	8.384208384208383	0.6954723756871257	0.016162111235999803	3173364	764	764	33528	33528	5090	5090	4153.61780104712	4153.61780104712	0.9176466992125706	11	3510
R24_EKDN230028452-1A_HKTTNDSX7_L4.31	Bacteria	Actinomycetota	Thermoleophilia	Solirubrobacterales	Solirubrobacteraceae	JAGIBJ01		NA	NA	NA	NA	NA	NA	R24	Lier river loc2	PEHD	September	4 weeks	2021	9	28	Lier river loc2	94.01709401709402	1.9943019943019942	0.6995520154195786	0.01363566347703788	4696367	325	325	115592	115592	22187	22187	14450.36	14450.36	0.9074043830049909	11	4257
V2_EKDN230028454-1A_HKTTNDSX7_L4.128	Bacteria	Actinomycetota	Coriobacteriia	Coriobacteriales	Eggerthellaceae	Gordonibacter		NA	NA	NA	NA	NA	NA	V2	Untreated wastewater	PVC	September	2 weeks	2021	9	28	Raw WW	88.44086021505376	0.6272401433691756	0.5278563758105265	0.016499384530702363	2315933	311	311	34875	34875	9441	9441	7446.729903536978	7446.729903536978	0.8829840932358579	11	2198
V4_EKDN230028456-1A_HKTTNDSX7_L4.118	Bacteria	Actinomycetota	Coriobacteriia	Coriobacteriales	Eggerthellaceae	Gordonibacter		NA	NA	NA	NA	NA	NA	V4	Untreated wastewater	PP	August	4 weeks	2021	8	27	Raw WW	96.63018433179724	1.7473118279569892	0.5270081757139199	0.015647103229358784	2620077	159	159	77053	77053	25422	25422	16478.471698113208	16478.471698113208	0.8852686390514477	11	2299
V5_EKDN230028457-1A_HKTTNDSX7_L4.36	Bacteria	Actinomycetota	Coriobacteriia	Coriobacteriales	Eggerthellaceae	Gordonibacter		NA	NA	NA	NA	NA	NA	V5	Untreated wastewater	PVC	August	4 weeks	2021	8	27	Raw WW	80.35196434389982	2.150537634408602	0.5261450499518521	0.0180917736103251	1959587	390	390	18659	18659	5735	5735	5024.582051282051	5024.582051282051	0.8814301176727545	11	1958
V1_EKDN230028453-1A_HKTTNDSX7_L4.93	Bacteria	Actinomycetota	Actinomycetia	Propionibacteriales	Propionibacteriaceae	Propionicimonas		CIFINKAM_00969	arr	NAD(+)--rifampin ADP-ribosyltransferase	core	RIFAMYCIN	RIFAMYCIN	V1	Untreated wastewater	PP	September	2 weeks	2021	9	28	Raw WW	80.04317789291882	2.29706390328152	0.6903716978170606	0.015220426454237386	2121589	307	307	37276	37276	9623	9623	6910.71335504886	6910.71335504886	0.9216384511797525	11	2248
V3_EKDN230028455-1A_HKTC2DSX7_L4.57	Bacteria	Actinomycetota	Actinomycetia	Propionibacteriales	Propionibacteriaceae	Propionicimonas		DKLFHNNP_02262	arr	NAD(+)--rifampin ADP-ribosyltransferase	core	RIFAMYCIN	RIFAMYCIN	V3	Untreated wastewater	PEHD	September	2 weeks	2021	9	28	Raw WW	80.61312607944733	5.5267702936096725	0.6910252508890624	0.015223568986324265	2441617	425	425	27921	27921	7501	7501	5744.981176470588	5744.981176470588	0.9221135010118294	11	2619
V1_EKDN230028453-1A_HKTTNDSX7_L4.4	Bacteria	Actinomycetota	Actinomycetia	Propionibacteriales	Propionibacteriaceae	Luteococcus		NA	NA	NA	NA	NA	NA	V1	Untreated wastewater	PP	September	2 weeks	2021	9	28	Raw WW	95.0261780104712	4.755671902268761	0.6819631087414761	0.011629706232920908	3052322	134	134	122591	122591	36573	36573	22778.5223880597	22778.5223880597	0.9049441703725885	11	2909
V2_EKDN230028454-1A_HKTTNDSX7_L4.133	Bacteria	Actinomycetota	Actinomycetia	Propionibacteriales	Propionibacteriaceae	Luteococcus		NA	NA	NA	NA	NA	NA	V2	Untreated wastewater	PVC	September	2 weeks	2021	9	28	Raw WW	88.48167539267016	2.094240837696335	0.6813990326384711	0.013902531903514996	2880619	104	104	179373	179373	50816	50816	27698.259615384617	27698.259615384617	0.9030888847154032	11	2741
V3_EKDN230028455-1A_HKTC2DSX7_L4.80	Bacteria	Actinomycetota	Actinomycetia	Propionibacteriales	Propionibacteriaceae	Luteococcus		NA	NA	NA	NA	NA	NA	V3	Untreated wastewater	PEHD	September	2 weeks	2021	9	28	Raw WW	90.13338319621042	4.938917975567191	0.6827499311072966	0.014808658543131993	3011930	504	504	25567	25567	7720	7720	5976.0515873015875	5976.0515873015875	0.9059065117715219	11	3160
V6_EKDN230028458-1A_HKTTNDSX7_L4.87	Bacteria	Actinomycetota	Actinomycetia	Propionibacteriales	Propionibacteriaceae	Luteococcus		NA	NA	NA	NA	NA	NA	V6	Untreated wastewater	PEHD	August	4 weeks	2021	8	27	Raw WW	92.53886010362694	1.8874907475943745	0.6829666989021335	0.009336731182092292	2651324	115	115	106399	106399	38111	38111	23054.991304347826	23054.991304347826	0.9054091465245289	11	2556
V10_EKDN230028462-1A_HKTTNDSX7_L4.18	Bacteria	Actinomycetota	Actinomycetia	Propionibacteriales	Propionibacteriaceae	Fen-668		GIJAKICC_03754	arr	NAD(+)--rifampin ADP-ribosyltransferase	core	RIFAMYCIN	RIFAMYCIN	V10	Treated wastewater	PP	September	4 weeks	2021	9	28	Treated WW	90.41450777202073	3.3555391068344433	0.6915908120603811	0.01678349799734831	4089622	553	553	60799	60799	12528	12528	7395.338155515371	7395.338155515371	0.9073334895009857	11	4278
V10_EKDN230028462-1A_HKTTNDSX7_L4.18	Bacteria	Actinomycetota	Actinomycetia	Propionibacteriales	Propionibacteriaceae	Fen-668		GIJAKICC_01180	arr	NAD(+)--rifampin ADP-ribosyltransferase	core	RIFAMYCIN	RIFAMYCIN	V10	Treated wastewater	PP	September	4 weeks	2021	9	28	Treated WW	90.41450777202073	3.3555391068344433	0.6915908120603811	0.01678349799734831	4089622	553	553	60799	60799	12528	12528	7395.338155515371	7395.338155515371	0.9073334895009857	11	4278
V11_EKDN230028463-1A_HKTTNDSX7_L4.42	Bacteria	Actinomycetota	Actinomycetia	Propionibacteriales	Propionibacteriaceae	Fen-668		KBLALHAC_01599	arr	NAD(+)--rifampin ADP-ribosyltransferase	core	RIFAMYCIN	RIFAMYCIN	V11	Treated wastewater	PVC	September	4 weeks	2021	9	28	Treated WW	91.3644214162349	4.280779669380706	0.6907841067965954	0.016558652395554856	4399541	595	595	71264	71264	11839	11839	7394.186554621849	7394.186554621849	0.905276709547655	11	4608
V12_EKDN230028464-1A_HKTTNDSX7_L4.108	Bacteria	Actinomycetota	Actinomycetia	Propionibacteriales	Propionibacteriaceae	Fen-668		NKFNIKLA_03325	arr	NAD(+)--rifampin ADP-ribosyltransferase	core	RIFAMYCIN	RIFAMYCIN	V12	Treated wastewater	PEHD	September	4 weeks	2021	9	28	Treated WW	91.98124845793238	5.108561559338762	0.6904081400641844	0.018054703895815417	4380506	623	623	60574	60574	11128	11128	7031.309791332264	7031.309791332264	0.904251244034365	11	4620
V12_EKDN230028464-1A_HKTTNDSX7_L4.108	Bacteria	Actinomycetota	Actinomycetia	Propionibacteriales	Propionibacteriaceae	Fen-668		NKFNIKLA_02786	arr	NAD(+)--rifampin ADP-ribosyltransferase	core	RIFAMYCIN	RIFAMYCIN	V12	Treated wastewater	PEHD	September	4 weeks	2021	9	28	Treated WW	91.98124845793238	5.108561559338762	0.6904081400641844	0.018054703895815417	4380506	623	623	60574	60574	11128	11128	7031.309791332264	7031.309791332264	0.904251244034365	11	4620
V8_EKDN230028460-1A_HJH72DSX7_L2.78	Bacteria	Actinomycetota	Actinomycetia	Propionibacteriales	Propionibacteriaceae	Fen-668		EODDKFHG_02326	arr	NAD(+)--rifampin ADP-ribosyltransferase	core	RIFAMYCIN	RIFAMYCIN	V8	Treated wastewater	PVC	September	2 weeks	2021	9	28	Treated WW	89.68665186281767	4.853195164075993	0.6916021781348471	0.01695415711989033	4102409	570	570	82307	82307	10768	10768	7197.208771929824	7197.208771929824	0.9044463874762365	11	4264
V8_EKDN230028460-1A_HJH72DSX7_L2.78	Bacteria	Actinomycetota	Actinomycetia	Propionibacteriales	Propionibacteriaceae	Fen-668		EODDKFHG_01738	arr	NAD(+)--rifampin ADP-ribosyltransferase	core	RIFAMYCIN	RIFAMYCIN	V8	Treated wastewater	PVC	September	2 weeks	2021	9	28	Treated WW	89.68665186281767	4.853195164075993	0.6916021781348471	0.01695415711989033	4102409	570	570	82307	82307	10768	10768	7197.208771929824	7197.208771929824	0.9044463874762365	11	4264
V9_EKDN230028461-1A_HKTTNDSX7_L4.18	Bacteria	Actinomycetota	Actinomycetia	Propionibacteriales	Propionibacteriaceae	Fen-668		MPLIHDMG_02879	arr	NAD(+)--rifampin ADP-ribosyltransferase	core	RIFAMYCIN	RIFAMYCIN	V9	Treated wastewater	PEHD	September	2 weeks	2021	9	28	Treated WW	89.1561806069578	6.623488773747841	0.6921058935336795	0.016087514272809446	3970063	552	552	84316	84316	11228	11228	7192.143115942029	7192.143115942029	0.9058569095754904	11	4201
V9_EKDN230028461-1A_HKTTNDSX7_L4.18	Bacteria	Actinomycetota	Actinomycetia	Propionibacteriales	Propionibacteriaceae	Fen-668		MPLIHDMG_00818	arr	NAD(+)--rifampin ADP-ribosyltransferase	core	RIFAMYCIN	RIFAMYCIN	V9	Treated wastewater	PEHD	September	2 weeks	2021	9	28	Treated WW	89.1561806069578	6.623488773747841	0.6921058935336795	0.016087514272809446	3970063	552	552	84316	84316	11228	11228	7192.143115942029	7192.143115942029	0.9058569095754904	11	4201
V2_EKDN230028454-1A_HKTTNDSX7_L4.23	Bacteria	Actinomycetota	Actinomycetia	Propionibacteriales	Propionibacteriaceae	Brevilactibacter	Brevilactibacter flavus	NA	NA	NA	NA	NA	NA	V2	Untreated wastewater	PVC	September	2 weeks	2021	9	28	Raw WW	83.75647668393782	2.6338514680483596	0.6790347863435946	0.013172929788076378	2358483	239	239	38746	38746	14341	14341	9868.12970711297	9868.12970711297	0.9224933993588251	11	2349
V1_EKDN230028453-1A_HKTTNDSX7_L4.119	Bacteria	Actinomycetota	Actinomycetia	Propionibacteriales	Propionibacteriaceae	Brevilactibacter		CADFLDLK_02419	arr	NAD(+)--rifampin ADP-ribosyltransferase	core	RIFAMYCIN	RIFAMYCIN	V1	Untreated wastewater	PP	September	2 weeks	2021	9	28	Raw WW	90.92277325437946	4.22526523562793	0.6979732672798109	0.017403593854757607	3312869	271	271	85361	85361	21353	21353	12224.60885608856	12224.60885608856	0.9163809374895294	11	3280
V2_EKDN230028454-1A_HKTTNDSX7_L4.68	Bacteria	Actinomycetota	Actinomycetia	Propionibacteriales	Propionibacteriaceae	Brevilactibacter		NA	NA	NA	NA	NA	NA	V2	Untreated wastewater	PVC	September	2 weeks	2021	9	28	Raw WW	91.96027633851469	1.8911917098445596	0.6974167178420639	0.01899652640073692	3339821	263	263	86556	86556	23614	23614	12698.939163498098	12698.939163498098	0.9196391064071997	11	3259
V3_EKDN230028455-1A_HKTC2DSX7_L4.79	Bacteria	Actinomycetota	Actinomycetia	Propionibacteriales	Propionibacteriaceae	Brevilactibacter		KBJIGDHP_01802	arr	NAD(+)--rifampin ADP-ribosyltransferase	core	RIFAMYCIN	RIFAMYCIN	V3	Untreated wastewater	PEHD	September	2 weeks	2021	9	28	Raw WW	84.41278065630397	5.31704909943252	0.6955568476642371	0.01903377842338033	3376049	450	450	34813	34813	10917	10917	7502.331111111111	7502.331111111111	0.9094782095875978	11	3474
V6_EKDN230028458-1A_HKTTNDSX7_L4.48	Bacteria	Actinomycetota	Actinomycetia	Propionibacteriales	Propionibacteriaceae	Arachnia		NA	NA	NA	NA	NA	NA	V6	Untreated wastewater	PEHD	August	4 weeks	2021	8	27	Raw WW	80.94240837696336	1.5706806282722514	0.7099728449439606	0.018246791439279222	2240835	413	413	29697	29697	6979	6979	5425.750605326876	5425.750605326876	0.9229880825674358	11	2450
V1_EKDN230028453-1A_HKTTNDSX7_L4.20	Bacteria	Actinomycetota	Actinomycetia	Propionibacteriales	Propionibacteriaceae			NA	NA	NA	NA	NA	NA	V1	Untreated wastewater	PP	September	2 weeks	2021	9	28	Raw WW	97.03947368421052	3.4210526315789473	0.6653895667399494	0.018552427407535592	2243364	141	141	122404	122404	32757	32757	15910.382978723404	15910.382978723404	0.9124698443944006	11	2180
V2_EKDN230028454-1A_HKTTNDSX7_L4.147	Bacteria	Actinomycetota	Actinomycetia	Propionibacteriales	Propionibacteriaceae			NA	NA	NA	NA	NA	NA	V2	Untreated wastewater	PVC	September	2 weeks	2021	9	28	Raw WW	96.55172413793103	3.213166144200627	0.666094034389982	0.016992591942196367	2309219	155	155	117328	117328	29211	29211	14898.187096774194	14898.187096774194	0.9120966872349483	11	2239
V3_EKDN230028455-1A_HKTC2DSX7_L4.71	Bacteria	Actinomycetota	Actinomycetia	Propionibacteriales	Propionibacteriaceae			NA	NA	NA	NA	NA	NA	V3	Untreated wastewater	PEHD	September	2 weeks	2021	9	28	Raw WW	95.39473684210526	3.7828947368421053	0.6659882166588429	0.01644996196082623	1991795	138	138	91458	91458	27819	27819	14433.297101449276	14433.297101449276	0.9158126212787963	11	1932
V4_EKDN230028456-1A_HKTTNDSX7_L4.8	Bacteria	Actinomycetota	Actinomycetia	Propionibacteriales	Propionibacteriaceae			NA	NA	NA	NA	NA	NA	V4	Untreated wastewater	PP	August	4 weeks	2021	8	27	Raw WW	96.71052631578948	0.9868421052631579	0.6671462251683635	0.016536553901489694	2364675	189	189	111647	111647	29678	29678	12511.507936507936	12511.507936507936	0.9145248289934135	11	2333
V5_EKDN230028457-1A_HKTTNDSX7_L4.31	Bacteria	Actinomycetota	Actinomycetia	Propionibacteriales	Propionibacteriaceae			NA	NA	NA	NA	NA	NA	V5	Untreated wastewater	PVC	August	4 weeks	2021	8	27	Raw WW	96.71052631578948	3.2017543859649127	0.6684261512384874	0.015786357455811383	2470231	193	193	185610	185610	30068	30068	12799.124352331606	12799.124352331606	0.9120661185128031	11	2414
V6_EKDN230028458-1A_HKTTNDSX7_L4.33	Bacteria	Actinomycetota	Actinomycetia	Propionibacteriales	Propionibacteriaceae			NA	NA	NA	NA	NA	NA	V6	Untreated wastewater	PEHD	August	4 weeks	2021	8	27	Raw WW	96.71052631578948	3.289473684210526	0.6676102303316781	0.01816111516687124	2499743	196	196	149761	149761	26085	26085	12753.790816326531	12753.790816326531	0.9131314699151073	11	2446
V7_EKDN230028459-1A_HKTTNDSX7_L4.118	Bacteria	Actinomycetota	Actinomycetia	Mycobacteriales	Jatrophihabitantaceae			DBPEINMP_02363	arr	NAD(+)--rifampin ADP-ribosyltransferase	core	RIFAMYCIN	RIFAMYCIN	V7	Treated wastewater	PP	September	2 weeks	2021	9	28	Treated WW	84.35636404094348	3.15086782376502	0.6881943990614273	0.019872818187841836	3213390	677	677	21322	21322	6297	6297	4746.514032496308	4746.514032496308	0.9093094831315215	11	3591
V2_EKDN230028454-1A_HKTTNDSX7_L4.115	Bacteria	Actinomycetota	Actinomycetia	Actinomycetales	Micrococcaceae	Rothia	Rothia sp002418375	NA	NA	NA	NA	NA	NA	V2	Untreated wastewater	PVC	September	2 weeks	2021	9	28	Raw WW	82.33995584988962	0.6622516556291391	0.5643383977061999	0.02261227944240624	2025983	283	283	42169	42169	9573	9573	7158.950530035336	7158.950530035336	0.8922602015910301	11	1991
V1_EKDN230028453-1A_HKTTNDSX7_L4.48	Bacteria	Actinomycetota	Actinomycetia	Actinomycetales	Microbacteriaceae	Pseudoclavibacter	Pseudoclavibacter helvolus	NA	NA	NA	NA	NA	NA	V1	Untreated wastewater	PP	September	2 weeks	2021	9	28	Raw WW	89.07496012759171	2.6156299840510364	0.6751167773228777	0.012916588409006722	2519967	246	246	36647	36647	13956	13956	10243.768292682927	10243.768292682927	0.904716212553577	11	2558
V2_EKDN230028454-1A_HKTTNDSX7_L4.12	Bacteria	Actinomycetota	Actinomycetia	Actinomycetales	Microbacteriaceae	Pseudoclavibacter	Pseudoclavibacter helvolus	NA	NA	NA	NA	NA	NA	V2	Untreated wastewater	PVC	September	2 weeks	2021	9	28	Raw WW	94.73684210526316	7.814992025518342	0.6723793666714601	0.020178028456842256	3330941	287	287	53997	53997	21961	21961	11606.066202090593	11606.066202090593	0.8977547185615116	11	3383
V4_EKDN230028456-1A_HKTTNDSX7_L4.86	Bacteria	Actinomycetota	Actinomycetia	Actinomycetales	Microbacteriaceae	Microbacterium	Microbacterium paulum	NA	NA	NA	NA	NA	NA	V4	Untreated wastewater	PP	August	4 weeks	2021	8	27	Raw WW	83.52343229246783	5.908065425831923	0.7094020881711662	0.016089898500304615	2143694	438	438	35160	35160	6295	6295	4894.278538812785	4894.278538812785	0.9214444785496437	11	2360
V5_EKDN230028457-1A_HKTTNDSX7_L4.108	Bacteria	Actinomycetota	Actinomycetia	Actinomycetales	Microbacteriaceae	Microbacterium	Microbacterium paulum	NA	NA	NA	NA	NA	NA	V5	Untreated wastewater	PVC	August	4 weeks	2021	8	27	Raw WW	82.72606412200321	4.695431472081219	0.7085588443009265	0.017104647227044974	2142357	424	424	25450	25450	6435	6435	5052.728773584906	5052.728773584906	0.9236784532176476	11	2345
V5_EKDN230028457-1A_HKTTNDSX7_L4.22	Bacteria	Actinomycetota	Actinomycetia	Actinomycetales	Microbacteriaceae	Microbacterium	Microbacterium maritypicum	NA	NA	NA	NA	NA	NA	V5	Untreated wastewater	PVC	August	4 weeks	2021	8	27	Raw WW	94.60933286690863	5.704665704665704	0.6836367625285575	0.017713251093239048	3263584	211	211	120545	120545	26904	26904	15467.222748815166	15467.222748815166	0.9193641101316834	11	3347
R16_EKDN230028444-1A_HKTC2DSX7_L3.90	Bacteria	Actinomycetota	Actinomycetia	Actinomycetales	Kineosporiaceae	R-H-3		JNMBEILD_05357	arr	NAD(+)--rifampin ADP-ribosyltransferase	core	RIFAMYCIN	RIFAMYCIN	R16	Lier river loc2	PP	September	2 weeks	2021	9	14	Lier river loc2	88.87387387387386	4.576576576576576	0.741280415473767	0.022119472301805724	6309905	1349	1349	26852	26852	5711	5711	4677.468495181616	4677.468495181616	0.9103336738033299	11	6744
R16_EKDN230028444-1A_HKTC2DSX7_L3.90	Bacteria	Actinomycetota	Actinomycetia	Actinomycetales	Kineosporiaceae	R-H-3		JNMBEILD_01748	arr	NAD(+)--rifampin ADP-ribosyltransferase	core	RIFAMYCIN	RIFAMYCIN	R16	Lier river loc2	PP	September	2 weeks	2021	9	14	Lier river loc2	88.87387387387386	4.576576576576576	0.741280415473767	0.022119472301805724	6309905	1349	1349	26852	26852	5711	5711	4677.468495181616	4677.468495181616	0.9103336738033299	11	6744
R18_EKDN230028446-1A_HKTC2DSX7_L3.73	Bacteria	Actinomycetota	Actinomycetia	Actinomycetales	Kineosporiaceae	R-H-3		LFENMNIM_03480	arr	NAD(+)--rifampin ADP-ribosyltransferase	core	RIFAMYCIN	RIFAMYCIN	R18	Lier river loc2	PEHD	September	2 weeks	2021	9	14	Lier river loc2	97.97297297297297	2.3294723294723294	0.7442612110016916	0.014631097310629088	6454062	253	253	206312	206312	41041	41041	25510.12648221344	25510.12648221344	0.9173404283999751	11	6033
R18_EKDN230028446-1A_HKTC2DSX7_L3.73	Bacteria	Actinomycetota	Actinomycetia	Actinomycetales	Kineosporiaceae	R-H-3		LFENMNIM_03433	arr	NAD(+)--rifampin ADP-ribosyltransferase	core	RIFAMYCIN	RIFAMYCIN	R18	Lier river loc2	PEHD	September	2 weeks	2021	9	14	Lier river loc2	97.97297297297297	2.3294723294723294	0.7442612110016916	0.014631097310629088	6454062	253	253	206312	206312	41041	41041	25510.12648221344	25510.12648221344	0.9173404283999751	11	6033
R23_EKDN230028451-1A_HKTC2DSX7_L4.7	Bacteria	Actinomycetota	Actinomycetia	Actinomycetales	Kineosporiaceae	R-H-3		HHALAOEP_01860	arr	NAD(+)--rifampin ADP-ribosyltransferase	core	RIFAMYCIN	RIFAMYCIN	R23	Lier river loc2	PVC	September	4 weeks	2021	9	28	Lier river loc2	81.05263157894737	2.493734335839599	0.7444641466921224	0.01764878710386226	5412806	530	530	41783	41783	13275	13275	10212.841509433962	10212.841509433962	0.9167509421176373	11	5360
R23_EKDN230028451-1A_HKTC2DSX7_L4.7	Bacteria	Actinomycetota	Actinomycetia	Actinomycetales	Kineosporiaceae	R-H-3		HHALAOEP_00419	arr	NAD(+)--rifampin ADP-ribosyltransferase	core	RIFAMYCIN	RIFAMYCIN	R23	Lier river loc2	PVC	September	4 weeks	2021	9	28	Lier river loc2	81.05263157894737	2.493734335839599	0.7444641466921224	0.01764878710386226	5412806	530	530	41783	41783	13275	13275	10212.841509433962	10212.841509433962	0.9167509421176373	11	5360
R24_EKDN230028452-1A_HKTTNDSX7_L4.13	Bacteria	Actinomycetota	Actinomycetia	Actinomycetales	Kineosporiaceae	R-H-3		LHMHKNHJ_06209	arr	NAD(+)--rifampin ADP-ribosyltransferase	core	RIFAMYCIN	RIFAMYCIN	R24	Lier river loc2	PEHD	September	4 weeks	2021	9	28	Lier river loc2	96.83783783783784	2.27027027027027	0.7417433909454156	0.02149485879968589	6848332	316	316	113654	113654	37048	37048	21671.936708860758	21671.936708860758	0.9117742831393104	11	6466
R24_EKDN230028452-1A_HKTTNDSX7_L4.13	Bacteria	Actinomycetota	Actinomycetia	Actinomycetales	Kineosporiaceae	R-H-3		LHMHKNHJ_01071	arr	NAD(+)--rifampin ADP-ribosyltransferase	core	RIFAMYCIN	RIFAMYCIN	R24	Lier river loc2	PEHD	September	4 weeks	2021	9	28	Lier river loc2	96.83783783783784	2.27027027027027	0.7417433909454156	0.02149485879968589	6848332	316	316	113654	113654	37048	37048	21671.936708860758	21671.936708860758	0.9117742831393104	11	6466
V2_EKDN230028454-1A_HKTTNDSX7_L4.92	Bacteria	Actinomycetota	Actinomycetia	Actinomycetales	Bifidobacteriaceae	Bifidobacterium	Bifidobacterium longum	NA	NA	NA	NA	NA	NA	V2	Untreated wastewater	PVC	September	2 weeks	2021	9	28	Raw WW	94.7388632872504	4.416282642089094	0.6042282484615318	0.014921590297633305	1954379	140	140	83837	83837	31525	31525	13959.85	13959.85	0.879645145593562	11	1660
V3_EKDN230028455-1A_HKTC2DSX7_L4.18	Bacteria	Actinomycetota	Actinomycetia	Actinomycetales	Bifidobacteriaceae	Bifidobacterium	Bifidobacterium longum	NA	NA	NA	NA	NA	NA	V3	Untreated wastewater	PEHD	September	2 weeks	2021	9	28	Raw WW	95.0626959247649	5.329153605015674	0.6040946824164937	0.019378475567250544	1809713	276	276	40484	40484	10016	10016	6556.93115942029	6556.93115942029	0.8799041615991043	11	1661
V1_EKDN230028453-1A_HKTTNDSX7_L4.17	Bacteria	Actinomycetota	Actinomycetia	Actinomycetales	Bifidobacteriaceae	Bifidobacterium	Bifidobacterium adolescentis	NA	NA	NA	NA	NA	NA	V1	Untreated wastewater	PP	September	2 weeks	2021	9	28	Raw WW	81.25757575757575	3.462121212121212	0.6025649897354277	0.02196932141618064	1604061	165	165	64864	64864	16004	16004	9721.581818181818	9721.581818181818	0.8872723668239549	11	1411
V2_EKDN230028454-1A_HKTTNDSX7_L4.51	Bacteria	Actinomycetota	Actinomycetia	Actinomycetales	Bifidobacteriaceae	Bifidobacterium	Bifidobacterium adolescentis	NA	NA	NA	NA	NA	NA	V2	Untreated wastewater	PVC	September	2 weeks	2021	9	28	Raw WW	85.08207070707071	3.0681818181818183	0.6019296559534839	0.019000718942893548	1621118	155	155	109360	109360	16473	16473	10458.825806451612	10458.825806451612	0.8905181485863459	11	1402
V3_EKDN230028455-1A_HKTC2DSX7_L4.64	Bacteria	Actinomycetota	Actinomycetia	Actinomycetales	Bifidobacteriaceae	Bifidobacterium	Bifidobacterium adolescentis	NA	NA	NA	NA	NA	NA	V3	Untreated wastewater	PEHD	September	2 weeks	2021	9	28	Raw WW	90.55555555555556	4.4267676767676765	0.6013005589019765	0.020797765913841988	1767394	210	210	35166	35166	11949	11949	8416.161904761904	8416.161904761904	0.888680169786703	11	1566
V1_EKDN230028453-1A_HKTTNDSX7_L4.24	Bacteria	Actinomycetota	Actinomycetia	Actinomycetales	Actinomycetaceae	Pauljensenia		NA	NA	NA	NA	NA	NA	V1	Untreated wastewater	PP	September	2 weeks	2021	9	28	Raw WW	87.12930829044572	3.0775306841657555	0.7013649266367439	0.019378862255857485	1934756	456	456	17092	17092	5312	5312	4242.8859649122805	4242.8859649122805	0.9075227057055256	11	1954
V2_EKDN230028454-1A_HKTTNDSX7_L4.129	Bacteria	Actinomycetota	Actinomycetia	Actinomycetales	Actinomycetaceae	Pauljensenia		NA	NA	NA	NA	NA	NA	V2	Untreated wastewater	PVC	September	2 weeks	2021	9	28	Raw WW	94.1510858809437	3.929340801378716	0.7004282708864975	0.016973291020312985	2276363	292	292	58886	58886	11207	11207	7795.763698630137	7795.763698630137	0.9010676241003741	11	2126
V4_EKDN230028456-1A_HKTTNDSX7_L4.27	Bacteria	Actinomycetota	Actinomycetia	Actinomycetales	Actinomycetaceae	Pauljensenia		NA	NA	NA	NA	NA	NA	V4	Untreated wastewater	PP	August	4 weeks	2021	8	27	Raw WW	94.89411062870778	7.06647223234901	0.700311953862286	0.017795108061577095	2288800	337	337	45141	45141	10236	10236	6791.691394658754	6791.691394658754	0.9021648898986369	11	2160
V5_EKDN230028457-1A_HKTTNDSX7_L4.55	Bacteria	Actinomycetota	Actinomycetia	Actinomycetales	Actinomycetaceae	Pauljensenia		NA	NA	NA	NA	NA	NA	V5	Untreated wastewater	PVC	August	4 weeks	2021	8	27	Raw WW	93.88788541632142	3.4791038345540715	0.6999617404674489	0.017827641541400038	2226896	315	315	50572	50572	9540	9540	7069.511111111111	7069.511111111111	0.9031432092024055	11	2070
V6_EKDN230028458-1A_HKTTNDSX7_L4.58	Bacteria	Actinomycetota	Actinomycetia	Actinomycetales	Actinomycetaceae	Pauljensenia		NA	NA	NA	NA	NA	NA	V6	Untreated wastewater	PEHD	August	4 weeks	2021	8	27	Raw WW	95.0255195041925	2.894585667097515	0.698887830243456	0.01822441590664926	2364657	314	314	64507	64507	11151	11151	7530.754777070064	7530.754777070064	0.8968239368331221	11	2201
R16_EKDN230028444-1A_HKTC2DSX7_L3.4	Bacteria	Actinomycetota	Acidimicrobiia	Acidimicrobiales	Ilumatobacteraceae	VFMC01		DFJINAOI_00502	arr	NAD(+)--rifampin ADP-ribosyltransferase	core	RIFAMYCIN	RIFAMYCIN	R16	Lier river loc2	PP	September	2 weeks	2021	9	14	Lier river loc2	84.58516791850126	7.901234567901234	0.698753567144748	0.015661426665985627	5253151	836	836	56612	56612	8656	8656	6283.673444976077	6283.673444976077	0.924872329007866	11	5485
R18_EKDN230028446-1A_HKTC2DSX7_L3.78	Bacteria	Actinomycetota	Acidimicrobiia	Acidimicrobiales	Ilumatobacteraceae	VFMC01		NA	NA	NA	NA	NA	NA	R18	Lier river loc2	PEHD	September	2 weeks	2021	9	14	Lier river loc2	84.97194163860831	6.837606837606837	0.6988358537660546	0.016061820878817076	5015607	974	974	48324	48324	6668	6668	5149.493839835729	5149.493839835729	0.9242829432210299	11	5365
R24_EKDN230028452-1A_HKTTNDSX7_L4.59	Bacteria	Actinomycetota	Acidimicrobiia	Acidimicrobiales	Ilumatobacteraceae	VFMC01		EOCHNHMH_04363	arr	NAD(+)--rifampin ADP-ribosyltransferase	core	RIFAMYCIN	RIFAMYCIN	R24	Lier river loc2	PEHD	September	4 weeks	2021	9	28	Lier river loc2	81.66537166537167	9.316239316239317	0.6999579461281688	0.014796764290816318	4991217	970	970	34247	34247	6445	6445	5145.584536082474	5145.584536082474	0.9255456134245416	11	5271
R16_EKDN230028444-1A_HKTC2DSX7_L3.48	Bacteria	Actinomycetota	Acidimicrobiia	Acidimicrobiales	Ilumatobacteraceae	UBA668		IOCHJAIA_01408	arr	NAD(+)--rifampin ADP-ribosyltransferase	core	RIFAMYCIN	RIFAMYCIN	R16	Lier river loc2	PP	September	2 weeks	2021	9	14	Lier river loc2	83.8875938875939	4.415954415954416	0.6862108077534057	0.012733234264885566	3988544	818	818	31425	31425	6039	6039	4875.9706601467	4875.9706601467	0.9455681070586158	11	4437
R22_EKDN230028450-1A_HKTC2DSX7_L3.29	Bacteria	Actinomycetota	Acidimicrobiia	Acidimicrobiales	Ilumatobacteraceae	JAENVT01		GDHCIBGA_01085	arr	NAD(+)--rifampin ADP-ribosyltransferase	core	RIFAMYCIN	RIFAMYCIN	R22	Lier river loc2	PP	September	4 weeks	2021	9	28	Lier river loc2	93.53794353794353	8.632478632478632	0.668153408857335	0.012671734899871001	4743481	855	855	46287	46287	7428	7428	5547.930994152047	5547.930994152047	0.9364922089916666	11	5203
R10_EKDN230028438-1A_HKTC2DSX7_L3.48	Bacteria	Actinomycetota	Acidimicrobiia	Acidimicrobiales	Ilumatobacteraceae			CAPCHHNG_04538	arr	NAD(+)--rifampin ADP-ribosyltransferase	core	RIFAMYCIN	RIFAMYCIN	R10	Lier river loc2	PP	June	4 weeks	2021	6	28	Lier river loc2	94.9667616334283	7.008547008547008	0.6889454964629115	0.012205513643031806	5399356	560	560	111638	111638	15942	15942	9641.707142857143	9641.707142857143	0.9396342823107052	11	5506
R12_EKDN230028440-1A_HKTC2DSX7_L3.40	Bacteria	Actinomycetota	Acidimicrobiia	Acidimicrobiales	Ilumatobacteraceae			JBFCFIPD_02888	arr	NAD(+)--rifampin ADP-ribosyltransferase	core	RIFAMYCIN	RIFAMYCIN	R12	Lier river loc2	PEHD	June	4 weeks	2021	6	28	Lier river loc2	96.34809634809635	9.401709401709402	0.6886284413685696	0.012138498899481832	5660684	630	630	93391	93391	14096	14096	8985.212698412699	8985.212698412699	0.9358904330289414	11	5817
R9_EKDN230028437-1A_HKTC2DSX7_L3.40	Bacteria	Actinomycetota	Acidimicrobiia	Acidimicrobiales	Ilumatobacteraceae			ILGGCJHE_05036	arr	NAD(+)--rifampin ADP-ribosyltransferase	core	RIFAMYCIN	RIFAMYCIN	R9	Lier river loc1	PEHD	June	4 weeks	2021	6	28	Lier river loc1	96.48622981956315	4.415954415954417	0.6889553423982651	0.01209017537431148	5374852	540	540	72958	72958	15310	15310	9953.429629629629	9953.429629629629	0.9392143262735421	11	5452
R18_EKDN230028446-1A_HKTC2DSX7_L3.52	Bacteria	Actinomycetota	Acidimicrobiia	Acidimicrobiales				NA	NA	NA	NA	NA	NA	R18	Lier river loc2	PEHD	September	2 weeks	2021	9	14	Lier river loc2	88.2241215574549	9.401709401709402	0.7190125770127075	0.018005232828025186	5059230	1645	1645	14368	14368	3359	3359	3075.519756838906	3075.519756838906	0.9361199233875511	11	6077
R5_EKDN230028433-1A_HKTC2DSX7_L3.38	Bacteria	Actinomycetota	Acidimicrobiia	Acidimicrobiales				NA	NA	NA	NA	NA	NA	R5	Lier river loc2	PVC	June	2 weeks	2021	6	17	Lier river loc2	88.46153846153847	4.463437796771131	0.5871726746048649	0.013040880212652569	4469864	1029	1029	38934	38934	5359	5359	4343.891156462585	4343.891156462585	0.9156057097039194	11	4847
V10_EKDN230028462-1A_HKTTNDSX7_L4.103	Archaea	Halobacteriota	Methanosarcinia	Methanosarcinales	Methanosarcinaceae	Methanomethylovorans	Methanomethylovorans sp002508425	NA	NA	NA	NA	NA	NA	V10	Treated wastewater	PP	September	4 weeks	2021	9	28	Treated WW	99.83660130718954	0.6535947712418301	0.4103780065802536	0.01606767331625579	2583791	102	102	104501	104501	34099	34099	25331.28431372549	25331.28431372549	0.8782598902155786	11	2559
V11_EKDN230028463-1A_HKTTNDSX7_L4.48	Archaea	Halobacteriota	Methanosarcinia	Methanosarcinales	Methanosarcinaceae	Methanomethylovorans	Methanomethylovorans sp002508425	NA	NA	NA	NA	NA	NA	V11	Treated wastewater	PVC	September	4 weeks	2021	9	28	Treated WW	98.85620915032679	0.6535947712418301	0.4090624545541117	0.015823614592531322	2709266	117	117	98552	98552	34748	34748	23156.119658119656	23156.119658119656	0.8732863439765605	11	2695
V12_EKDN230028464-1A_HKTTNDSX7_L4.109	Archaea	Halobacteriota	Methanosarcinia	Methanosarcinales	Methanosarcinaceae	Methanomethylovorans	Methanomethylovorans sp002508425	NA	NA	NA	NA	NA	NA	V12	Treated wastewater	PEHD	September	4 weeks	2021	9	28	Treated WW	99.83660130718954	0.6535947712418301	0.40715008165921646	0.019573406242057174	2994763	148	148	125611	125611	35605	35605	20234.885135135137	20234.885135135137	0.8671303872793941	11	2946
V4_EKDN230028456-1A_HKTTNDSX7_L4.88	Archaea	Halobacteriota	Methanosarcinia	Methanosarcinales	Methanosarcinaceae	Methanomethylovorans	Methanomethylovorans hollandica	NA	NA	NA	NA	NA	NA	V4	Untreated wastewater	PP	August	4 weeks	2021	8	27	Raw WW	96.07843137254902	6.913021618903971	0.42915495350666666	0.020445703872893604	2101269	313	313	36097	36097	9641	9641	6713.319488817891	6713.319488817891	0.8747899483597769	11	2302
V5_EKDN230028457-1A_HKTTNDSX7_L4.135	Archaea	Halobacteriota	Methanosarcinia	Methanosarcinales	Methanosarcinaceae	Methanomethylovorans	Methanomethylovorans sp002508425	NA	NA	NA	NA	NA	NA	V5	Untreated wastewater	PVC	August	4 weeks	2021	8	27	Raw WW	86.43790849673202	3.7214680744092514	0.41463892906537037	0.01844321844337262	2116357	357	357	78803	78803	7587	7587	5928.170868347339	5928.170868347339	0.8844882975792836	11	2329
V5_EKDN230028457-1A_HKTTNDSX7_L4.143	Archaea	Halobacteriota	Methanosarcinia	Methanosarcinales	Methanosarcinaceae	Methanomethylovorans	Methanomethylovorans hollandica	NA	NA	NA	NA	NA	NA	V5	Untreated wastewater	PVC	August	4 weeks	2021	8	27	Raw WW	96.40522875816994	5.228758169934641	0.429193936372313	0.018382411412058826	2083967	98	98	171668	171668	42429	42429	21264.969387755104	21264.969387755104	0.8777955696995202	11	2125
