# Supplementary material for: Plastispheres as reservoirs of antimicrobial resistance: Insights from metagenomic analyses across aquatic environments
Source: PLoS One. 2025 Sep 3;20(9):e0330754. doi: 10.1371/journal.pone.0330754 (PMC12407464; doi:10.1371/journal.pone.0330754)
Supplement: S2 Table — Sample information with read counts and QC. (XLSX) [file pone.0330754.s004.xlsx]

## Sheet: multiqc_fastqc
Sample	Sequences flagged as poor quality	Encoding	total_deduplicated_percentage	per_sequence_gc_content	Filename	per_base_n_content	%GC	sequence_duplication_levels	per_base_sequence_quality	sequence_length_distribution	per_base_sequence_content	overrepresented_sequences	median_sequence_length	basic_statistics	adapter_content	Total Sequences	per_sequence_quality_scores	Sequence length	avg_sequence_length	per_tile_sequence_quality	File type
R10_EKDN230028438-1A_HKTC2DSX7_L3_1	0	Sanger / Illumina 1.9	84.83475433173918	fail	R10_EKDN230028438-1A_HKTC2DSX7_L3_1.fq.gz	pass	60	pass	pass	pass	warn	pass	150	pass	pass	84373984	pass	150	150	pass	Conventional base calls
R10_EKDN230028438-1A_HKTC2DSX7_L3_2	0	Sanger / Illumina 1.9	85.34147275435082	fail	R10_EKDN230028438-1A_HKTC2DSX7_L3_2.fq.gz	pass	60	pass	pass	pass	warn	pass	150	pass	pass	84373984	pass	150	150	pass	Conventional base calls
R11_EKDN230028439-1A_HKTC2DSX7_L3_1	0	Sanger / Illumina 1.9	87.74174125394526	fail	R11_EKDN230028439-1A_HKTC2DSX7_L3_1.fq.gz	pass	53	pass	pass	pass	warn	pass	150	pass	pass	65241521	pass	150	150	pass	Conventional base calls
R11_EKDN230028439-1A_HKTC2DSX7_L3_2	0	Sanger / Illumina 1.9	88.05697431304615	fail	R11_EKDN230028439-1A_HKTC2DSX7_L3_2.fq.gz	pass	53	pass	pass	pass	warn	pass	150	pass	pass	65241521	pass	150	150	pass	Conventional base calls
R12_EKDN230028440-1A_HKTC2DSX7_L3_1	0	Sanger / Illumina 1.9	85.59399519636104	fail	R12_EKDN230028440-1A_HKTC2DSX7_L3_1.fq.gz	pass	57	pass	pass	pass	warn	pass	150	pass	pass	76058290	pass	150	150	pass	Conventional base calls
R12_EKDN230028440-1A_HKTC2DSX7_L3_2	0	Sanger / Illumina 1.9	86.12209870363361	fail	R12_EKDN230028440-1A_HKTC2DSX7_L3_2.fq.gz	pass	57	pass	pass	pass	warn	pass	150	pass	pass	76058290	pass	150	150	pass	Conventional base calls
R13_EKDN230028441-1A_HKTC2DSX7_L3_1	0	Sanger / Illumina 1.9	77.90082083289167	fail	R13_EKDN230028441-1A_HKTC2DSX7_L3_1.fq.gz	pass	60	pass	pass	pass	warn	pass	150	pass	pass	70313416	pass	150	150	pass	Conventional base calls
R13_EKDN230028441-1A_HKTC2DSX7_L3_2	0	Sanger / Illumina 1.9	78.32824704641439	fail	R13_EKDN230028441-1A_HKTC2DSX7_L3_2.fq.gz	pass	60	pass	pass	pass	warn	pass	150	pass	pass	70313416	pass	150	150	pass	Conventional base calls
R14_EKDN230028442-1A_HKTC2DSX7_L3_1	0	Sanger / Illumina 1.9	77.07639488456485	fail	R14_EKDN230028442-1A_HKTC2DSX7_L3_1.fq.gz	pass	59	pass	pass	pass	warn	pass	150	pass	pass	75596547	pass	150	150	pass	Conventional base calls
R14_EKDN230028442-1A_HKTC2DSX7_L3_2	0	Sanger / Illumina 1.9	78.01072723986178	fail	R14_EKDN230028442-1A_HKTC2DSX7_L3_2.fq.gz	pass	59	pass	pass	pass	warn	pass	150	pass	pass	75596547	pass	150	150	pass	Conventional base calls
R15_EKDN230028443-1A_HKTC2DSX7_L3_1	0	Sanger / Illumina 1.9	78.83291666385733	fail	R15_EKDN230028443-1A_HKTC2DSX7_L3_1.fq.gz	pass	57	pass	pass	pass	fail	pass	150	pass	pass	84966611	pass	150	150	pass	Conventional base calls
R15_EKDN230028443-1A_HKTC2DSX7_L3_2	0	Sanger / Illumina 1.9	79.21227732920026	fail	R15_EKDN230028443-1A_HKTC2DSX7_L3_2.fq.gz	pass	57	pass	pass	pass	fail	pass	150	pass	pass	84966611	pass	150	150	pass	Conventional base calls
R16_EKDN230028444-1A_HKTC2DSX7_L3_1	0	Sanger / Illumina 1.9	85.60263893406135	fail	R16_EKDN230028444-1A_HKTC2DSX7_L3_1.fq.gz	pass	53	pass	pass	pass	fail	pass	150	pass	pass	78073688	pass	150	150	pass	Conventional base calls
R16_EKDN230028444-1A_HKTC2DSX7_L3_2	0	Sanger / Illumina 1.9	85.76392621410412	fail	R16_EKDN230028444-1A_HKTC2DSX7_L3_2.fq.gz	pass	53	pass	pass	pass	fail	pass	150	pass	pass	78073688	pass	150	150	pass	Conventional base calls
R17_EKDN230028445-1A_HKTC2DSX7_L3_1	0	Sanger / Illumina 1.9	86.175	fail	R17_EKDN230028445-1A_HKTC2DSX7_L3_1.fq.gz	pass	52	pass	pass	pass	fail	pass	150	pass	pass	66530873	pass	150	150	pass	Conventional base calls
R17_EKDN230028445-1A_HKTC2DSX7_L3_2	0	Sanger / Illumina 1.9	86.71120876136175	fail	R17_EKDN230028445-1A_HKTC2DSX7_L3_2.fq.gz	pass	52	pass	pass	pass	fail	pass	150	pass	pass	66530873	pass	150	150	pass	Conventional base calls
R18_EKDN230028446-1A_HKTC2DSX7_L3_1	0	Sanger / Illumina 1.9	84.79659760131993	fail	R18_EKDN230028446-1A_HKTC2DSX7_L3_1.fq.gz	pass	57	pass	pass	pass	warn	pass	150	pass	pass	70917426	pass	150	150	pass	Conventional base calls
R18_EKDN230028446-1A_HKTC2DSX7_L3_2	0	Sanger / Illumina 1.9	85.09781478680621	fail	R18_EKDN230028446-1A_HKTC2DSX7_L3_2.fq.gz	pass	57	pass	pass	pass	warn	pass	150	pass	pass	70917426	pass	150	150	pass	Conventional base calls
R19_EKDN230028447-1A_HKTC2DSX7_L3_1	0	Sanger / Illumina 1.9	86.26333620158312	fail	R19_EKDN230028447-1A_HKTC2DSX7_L3_1.fq.gz	pass	58	pass	pass	pass	warn	pass	150	pass	pass	68586845	pass	150	150	pass	Conventional base calls
R19_EKDN230028447-1A_HKTC2DSX7_L3_2	0	Sanger / Illumina 1.9	86.68687888152392	fail	R19_EKDN230028447-1A_HKTC2DSX7_L3_2.fq.gz	pass	58	pass	pass	pass	warn	pass	150	pass	pass	68586845	pass	150	150	pass	Conventional base calls
R1_EKDN230028429-1A_HKTC2DSX7_L3_1	0	Sanger / Illumina 1.9	88.02912826248158	fail	R1_EKDN230028429-1A_HKTC2DSX7_L3_1.fq.gz	pass	55	pass	pass	pass	warn	pass	150	pass	pass	70550593	pass	150	150	pass	Conventional base calls
R1_EKDN230028429-1A_HKTC2DSX7_L3_2	0	Sanger / Illumina 1.9	88.1082	fail	R1_EKDN230028429-1A_HKTC2DSX7_L3_2.fq.gz	pass	55	pass	pass	pass	warn	pass	150	pass	pass	70550593	pass	150	150	pass	Conventional base calls
R20_EKDN230028448-1A_HKTC2DSX7_L3_1	0	Sanger / Illumina 1.9	85.26241010371946	fail	R20_EKDN230028448-1A_HKTC2DSX7_L3_1.fq.gz	pass	58	pass	pass	pass	warn	pass	150	pass	pass	72634213	pass	150	150	pass	Conventional base calls
R20_EKDN230028448-1A_HKTC2DSX7_L3_2	0	Sanger / Illumina 1.9	85.47510734451288	fail	R20_EKDN230028448-1A_HKTC2DSX7_L3_2.fq.gz	pass	58	pass	pass	pass	warn	pass	150	pass	pass	72634213	pass	150	150	pass	Conventional base calls
R21_EKDN230028449-1A_HKTC2DSX7_L3_1	0	Sanger / Illumina 1.9	85.27415337599578	fail	R21_EKDN230028449-1A_HKTC2DSX7_L3_1.fq.gz	pass	58	pass	pass	pass	warn	pass	150	pass	pass	73329149	pass	150	150	pass	Conventional base calls
R21_EKDN230028449-1A_HKTC2DSX7_L3_2	0	Sanger / Illumina 1.9	85.7612	fail	R21_EKDN230028449-1A_HKTC2DSX7_L3_2.fq.gz	pass	59	pass	pass	pass	warn	pass	150	pass	pass	73329149	pass	150	150	pass	Conventional base calls
R22_EKDN230028450-1A_HKTC2DSX7_L3_1	0	Sanger / Illumina 1.9	86.22447095029348	fail	R22_EKDN230028450-1A_HKTC2DSX7_L3_1.fq.gz	pass	56	pass	pass	pass	warn	pass	150	pass	pass	79802428	pass	150	150	pass	Conventional base calls
R22_EKDN230028450-1A_HKTC2DSX7_L3_2	0	Sanger / Illumina 1.9	86.74112081281247	fail	R22_EKDN230028450-1A_HKTC2DSX7_L3_2.fq.gz	pass	56	pass	pass	pass	warn	pass	150	pass	pass	79802428	pass	150	150	pass	Conventional base calls
R23_EKDN230028451-1A_HKTC2DSX7_L4_1	0	Sanger / Illumina 1.9	88.24932006525985	fail	R23_EKDN230028451-1A_HKTC2DSX7_L4_1.fq.gz	pass	56	pass	pass	pass	pass	pass	150	pass	pass	62460203	pass	150	150	warn	Conventional base calls
R23_EKDN230028451-1A_HKTC2DSX7_L4_2	0	Sanger / Illumina 1.9	88.6615	fail	R23_EKDN230028451-1A_HKTC2DSX7_L4_2.fq.gz	pass	56	pass	pass	pass	warn	pass	150	pass	pass	62460203	pass	150	150	pass	Conventional base calls
R24_EKDN230028452-1A_HKTTNDSX7_L4_1	0	Sanger / Illumina 1.9	85.18152634996379	fail	R24_EKDN230028452-1A_HKTTNDSX7_L4_1.fq.gz	pass	56	pass	pass	pass	warn	pass	150	pass	pass	74205339	pass	150	150	pass	Conventional base calls
R24_EKDN230028452-1A_HKTTNDSX7_L4_2	0	Sanger / Illumina 1.9	85.6139	fail	R24_EKDN230028452-1A_HKTTNDSX7_L4_2.fq.gz	pass	56	pass	pass	pass	warn	pass	150	pass	pass	74205339	pass	150	150	pass	Conventional base calls
R2_EKDN230028430-1A_HKTC2DSX7_L3_1	0	Sanger / Illumina 1.9	87.11906478527496	fail	R2_EKDN230028430-1A_HKTC2DSX7_L3_1.fq.gz	pass	54	pass	pass	pass	warn	pass	150	pass	pass	68871968	pass	150	150	pass	Conventional base calls
R2_EKDN230028430-1A_HKTC2DSX7_L3_2	0	Sanger / Illumina 1.9	87.3648	fail	R2_EKDN230028430-1A_HKTC2DSX7_L3_2.fq.gz	pass	54	pass	pass	pass	warn	warn	150	pass	pass	68871968	pass	150	150	pass	Conventional base calls
R3_EKDN230028431-1A_HKTC2DSX7_L3_1	0	Sanger / Illumina 1.9	85.7737	fail	R3_EKDN230028431-1A_HKTC2DSX7_L3_1.fq.gz	pass	54	pass	pass	pass	fail	pass	150	pass	pass	75622394	pass	150	150	pass	Conventional base calls
R3_EKDN230028431-1A_HKTC2DSX7_L3_2	0	Sanger / Illumina 1.9	86.05370688047039	fail	R3_EKDN230028431-1A_HKTC2DSX7_L3_2.fq.gz	pass	54	pass	pass	pass	fail	pass	150	pass	pass	75622394	pass	150	150	pass	Conventional base calls
R4_EKDN230028432-1A_HKTC2DSX7_L3_1	0	Sanger / Illumina 1.9	86.56226214136014	warn	R4_EKDN230028432-1A_HKTC2DSX7_L3_1.fq.gz	pass	60	pass	pass	pass	warn	pass	150	pass	pass	78907200	pass	150	150	pass	Conventional base calls
R4_EKDN230028432-1A_HKTC2DSX7_L3_2	0	Sanger / Illumina 1.9	86.77995115125265	warn	R4_EKDN230028432-1A_HKTC2DSX7_L3_2.fq.gz	pass	60	pass	pass	pass	warn	pass	150	pass	pass	78907200	pass	150	150	pass	Conventional base calls
R5_EKDN230028433-1A_HKTC2DSX7_L3_1	0	Sanger / Illumina 1.9	87.43855229360516	fail	R5_EKDN230028433-1A_HKTC2DSX7_L3_1.fq.gz	pass	52	pass	pass	pass	fail	pass	150	pass	pass	69341911	pass	150	150	pass	Conventional base calls
R5_EKDN230028433-1A_HKTC2DSX7_L3_2	0	Sanger / Illumina 1.9	87.6148	fail	R5_EKDN230028433-1A_HKTC2DSX7_L3_2.fq.gz	pass	52	pass	pass	pass	fail	pass	150	pass	pass	69341911	pass	150	150	pass	Conventional base calls
R6_EKDN230028434-1A_HKTC2DSX7_L3_1	0	Sanger / Illumina 1.9	85.57546619288455	fail	R6_EKDN230028434-1A_HKTC2DSX7_L3_1.fq.gz	pass	56	pass	pass	pass	warn	pass	150	pass	pass	79898436	pass	150	150	pass	Conventional base calls
R6_EKDN230028434-1A_HKTC2DSX7_L3_2	0	Sanger / Illumina 1.9	85.91727587293656	fail	R6_EKDN230028434-1A_HKTC2DSX7_L3_2.fq.gz	pass	56	pass	pass	pass	warn	pass	150	pass	pass	79898436	pass	150	150	pass	Conventional base calls
R7_EKDN230028435-1A_HKTC2DSX7_L3_1	0	Sanger / Illumina 1.9	87.1332	fail	R7_EKDN230028435-1A_HKTC2DSX7_L3_1.fq.gz	pass	57	pass	pass	pass	warn	pass	150	pass	pass	62799952	pass	150	150	pass	Conventional base calls
R7_EKDN230028435-1A_HKTC2DSX7_L3_2	0	Sanger / Illumina 1.9	87.42044769236563	fail	R7_EKDN230028435-1A_HKTC2DSX7_L3_2.fq.gz	pass	57	pass	pass	pass	warn	pass	150	pass	pass	62799952	pass	150	150	pass	Conventional base calls
R8_EKDN230028436-1A_HKTC2DSX7_L3_1	0	Sanger / Illumina 1.9	87.6027	fail	R8_EKDN230028436-1A_HKTC2DSX7_L3_1.fq.gz	pass	57	pass	pass	pass	warn	pass	150	pass	pass	71604099	pass	150	150	pass	Conventional base calls
R8_EKDN230028436-1A_HKTC2DSX7_L3_2	0	Sanger / Illumina 1.9	88.09544215726692	fail	R8_EKDN230028436-1A_HKTC2DSX7_L3_2.fq.gz	pass	57	pass	pass	pass	warn	pass	150	pass	pass	71604099	pass	150	150	pass	Conventional base calls
R9_EKDN230028437-1A_HKTC2DSX7_L3_1	0	Sanger / Illumina 1.9	86.98146967506723	fail	R9_EKDN230028437-1A_HKTC2DSX7_L3_1.fq.gz	pass	57	pass	pass	pass	warn	pass	150	pass	pass	72542558	pass	150	150	pass	Conventional base calls
R9_EKDN230028437-1A_HKTC2DSX7_L3_2	0	Sanger / Illumina 1.9	87.30137686781889	fail	R9_EKDN230028437-1A_HKTC2DSX7_L3_2.fq.gz	pass	57	pass	pass	pass	warn	pass	150	pass	pass	72542558	pass	150	150	pass	Conventional base calls
V10_EKDN230028462-1A_HKTTNDSX7_L4_1	0	Sanger / Illumina 1.9	83.0207	fail	V10_EKDN230028462-1A_HKTTNDSX7_L4_1.fq.gz	pass	49	pass	pass	pass	warn	pass	150	pass	pass	63941928	pass	150	150	pass	Conventional base calls
V10_EKDN230028462-1A_HKTTNDSX7_L4_2	0	Sanger / Illumina 1.9	83.25062786131394	fail	V10_EKDN230028462-1A_HKTTNDSX7_L4_2.fq.gz	pass	49	pass	pass	pass	warn	pass	150	pass	pass	63941928	pass	150	150	pass	Conventional base calls
V11_EKDN230028463-1A_HKTTNDSX7_L4_1	0	Sanger / Illumina 1.9	84.0904	fail	V11_EKDN230028463-1A_HKTTNDSX7_L4_1.fq.gz	pass	50	pass	pass	pass	warn	pass	150	pass	pass	56144879	pass	150	150	pass	Conventional base calls
V11_EKDN230028463-1A_HKTTNDSX7_L4_2	0	Sanger / Illumina 1.9	84.38447910727524	fail	V11_EKDN230028463-1A_HKTTNDSX7_L4_2.fq.gz	pass	50	pass	pass	pass	warn	pass	150	pass	pass	56144879	pass	150	150	pass	Conventional base calls
V12_EKDN230028464-1A_HKTTNDSX7_L4_1	0	Sanger / Illumina 1.9	83.42408602386934	fail	V12_EKDN230028464-1A_HKTTNDSX7_L4_1.fq.gz	pass	51	pass	pass	pass	warn	pass	150	pass	pass	60662192	pass	150	150	pass	Conventional base calls
V12_EKDN230028464-1A_HKTTNDSX7_L4_2	0	Sanger / Illumina 1.9	83.60774281374606	fail	V12_EKDN230028464-1A_HKTTNDSX7_L4_2.fq.gz	pass	51	pass	pass	pass	warn	pass	150	pass	pass	60662192	pass	150	150	pass	Conventional base calls
V1_EKDN230028453-1A_HKTTNDSX7_L4_1	0	Sanger / Illumina 1.9	86.30807331058669	fail	V1_EKDN230028453-1A_HKTTNDSX7_L4_1.fq.gz	pass	52	pass	pass	pass	warn	pass	150	pass	pass	64774608	pass	150	150	pass	Conventional base calls
V1_EKDN230028453-1A_HKTTNDSX7_L4_2	0	Sanger / Illumina 1.9	86.70943395232429	fail	V1_EKDN230028453-1A_HKTTNDSX7_L4_2.fq.gz	pass	52	pass	pass	pass	warn	pass	150	pass	pass	64774608	pass	150	150	pass	Conventional base calls
V2_EKDN230028454-1A_HKTTNDSX7_L4_1	0	Sanger / Illumina 1.9	84.10051048247125	fail	V2_EKDN230028454-1A_HKTTNDSX7_L4_1.fq.gz	pass	52	pass	pass	pass	warn	pass	150	pass	pass	83998542	pass	150	150	pass	Conventional base calls
V2_EKDN230028454-1A_HKTTNDSX7_L4_2	0	Sanger / Illumina 1.9	84.26978259225825	fail	V2_EKDN230028454-1A_HKTTNDSX7_L4_2.fq.gz	pass	52	pass	pass	pass	warn	pass	150	pass	pass	83998542	pass	150	150	pass	Conventional base calls
V3_EKDN230028455-1A_HKTC2DSX7_L4_1	0	Sanger / Illumina 1.9	87.88087766807232	fail	V3_EKDN230028455-1A_HKTC2DSX7_L4_1.fq.gz	pass	50	pass	pass	pass	fail	pass	150	pass	pass	59892529	pass	150	150	warn	Conventional base calls
V3_EKDN230028455-1A_HKTC2DSX7_L4_2	0	Sanger / Illumina 1.9	88.25816143120208	fail	V3_EKDN230028455-1A_HKTC2DSX7_L4_2.fq.gz	pass	50	pass	pass	pass	fail	pass	150	pass	pass	59892529	pass	150	150	pass	Conventional base calls
V4_EKDN230028456-1A_HKTTNDSX7_L4_1	0	Sanger / Illumina 1.9	85.20165163599155	fail	V4_EKDN230028456-1A_HKTTNDSX7_L4_1.fq.gz	pass	51	pass	pass	pass	fail	pass	150	pass	pass	76925909	pass	150	150	pass	Conventional base calls
V4_EKDN230028456-1A_HKTTNDSX7_L4_2	0	Sanger / Illumina 1.9	85.78851657648757	fail	V4_EKDN230028456-1A_HKTTNDSX7_L4_2.fq.gz	pass	51	pass	pass	pass	fail	pass	150	pass	pass	76925909	pass	150	150	pass	Conventional base calls
V5_EKDN230028457-1A_HKTTNDSX7_L4_1	0	Sanger / Illumina 1.9	85.04965232736458	fail	V5_EKDN230028457-1A_HKTTNDSX7_L4_1.fq.gz	pass	49	pass	pass	pass	fail	pass	150	pass	pass	76470274	pass	150	150	pass	Conventional base calls
V5_EKDN230028457-1A_HKTTNDSX7_L4_2	0	Sanger / Illumina 1.9	85.46286125677508	fail	V5_EKDN230028457-1A_HKTTNDSX7_L4_2.fq.gz	pass	49	pass	pass	pass	fail	pass	150	pass	pass	76470274	pass	150	150	pass	Conventional base calls
V6_EKDN230028458-1A_HKTTNDSX7_L4_1	0	Sanger / Illumina 1.9	86.51341570844083	fail	V6_EKDN230028458-1A_HKTTNDSX7_L4_1.fq.gz	pass	52	pass	pass	pass	warn	pass	150	pass	pass	54112937	pass	150	150	pass	Conventional base calls
V6_EKDN230028458-1A_HKTTNDSX7_L4_2	0	Sanger / Illumina 1.9	86.73885727218416	fail	V6_EKDN230028458-1A_HKTTNDSX7_L4_2.fq.gz	pass	52	pass	pass	pass	warn	pass	150	pass	pass	54112937	pass	150	150	pass	Conventional base calls
V7_EKDN230028459-1A_HKTTNDSX7_L4_1	0	Sanger / Illumina 1.9	76.67008803336233	fail	V7_EKDN230028459-1A_HKTTNDSX7_L4_1.fq.gz	pass	53	pass	pass	pass	warn	pass	150	pass	pass	76990742	pass	150	150	pass	Conventional base calls
V7_EKDN230028459-1A_HKTTNDSX7_L4_2	0	Sanger / Illumina 1.9	77.03749848047475	fail	V7_EKDN230028459-1A_HKTTNDSX7_L4_2.fq.gz	pass	53	pass	pass	pass	warn	pass	150	pass	pass	76990742	pass	150	150	pass	Conventional base calls
V8_EKDN230028460-1A_HJH72DSX7_L2_1	0	Sanger / Illumina 1.9	78.93396335075873	fail	V8_EKDN230028460-1A_HJH72DSX7_L2_1.fq.gz	pass	53	pass	pass	pass	warn	pass	150	pass	pass	47264349	pass	150	150	warn	Conventional base calls
V8_EKDN230028460-1A_HJH72DSX7_L2_2	0	Sanger / Illumina 1.9	79.38052652522757	fail	V8_EKDN230028460-1A_HJH72DSX7_L2_2.fq.gz	pass	53	pass	pass	pass	warn	pass	150	pass	pass	47264349	pass	150	150	pass	Conventional base calls
V9_EKDN230028461-1A_HKTTNDSX7_L4_1	0	Sanger / Illumina 1.9	78.41714252367136	fail	V9_EKDN230028461-1A_HKTTNDSX7_L4_1.fq.gz	pass	52	pass	pass	pass	warn	pass	150	pass	pass	72109992	pass	150	150	pass	Conventional base calls
V9_EKDN230028461-1A_HKTTNDSX7_L4_2	0	Sanger / Illumina 1.9	78.88762193038355	fail	V9_EKDN230028461-1A_HKTTNDSX7_L4_2.fq.gz	pass	52	pass	pass	pass	warn	pass	150	pass	pass	72109992	pass	150	150	pass	Conventional base calls
															Average	7.07366e+07
